# Supplementary material for: Automated Generation of Synoptic Reports from Narrative Pathology Reports in University Malaya Medical Centre Using Natural Language Processing
Source: Diagnostics (Basel). 2022 Apr 1;12(4):879. doi: 10.3390/diagnostics12040879 (PMC9027647; doi:10.3390/diagnostics12040879)
Supplement: Supplementary file 1 [file diagnostics-12-00879-s001.zip]

Archive with 9 entries (7 files):
- Supplementary Files/
- Supplementary Files/Pathology checklist-style reporting template/
- Supplementary Files/Pathology checklist-style reporting template/insert_report_info.php
- Supplementary Files/Pathology checklist-style reporting template/insert_tumor_info.php
- Supplementary Files/Pathology checklist-style reporting template/PathologyReporting.php
- Supplementary Files/Pathology checklist-style reporting template/PathologyReporting_Edit.php
- Supplementary Files/Pathology checklist-style reporting template/PathologyReporting_Update.php
- Supplementary Files/Pathology checklist-style reporting template/PathologyReporting_ViewDatabase.php
- Supplementary Files/Pathology checklist-style reporting template/screencapture of Pathology Reporting Template.png
