# Supplementary material for: Automated Generation of Synoptic Reports from Narrative Pathology Reports in University Malaya Medical Centre Using Natural Language Processing
Source: Diagnostics (Basel). 2022 Apr 1;12(4):879. doi: 10.3390/diagnostics12040879 (PMC9027647; doi:10.3390/diagnostics12040879)
Supplement: Supplementary file 1 [file diagnostics-12-00879-s001.zip › Supplementary Files/Pathology checklist-style reporting template/insert_tumor_info.php]

<?php
	$servername = "localhost";
		$username = "root";
		$password = "";
		$dbname = 'pathology_extracted';
		$conn = mysqli_connect($servername, $username, $password);
		if (!$conn) {
			die("Connection failed: " . mysqli_connect_error());
		}
		$sql1 = "CREATE DATABASE IF NOT EXISTS pathology_extracted;";
		if (mysqli_query($conn, $sql1)){
			$conn = mysqli_connect($servername, $username, $password,$dbname);
		}else{
			echo 'Error creating database: ' . mysqli_error() . "\n";
		}
?>
