# Supplementary material for: Automated Generation of Synoptic Reports from Narrative Pathology Reports in University Malaya Medical Centre Using Natural Language Processing
Source: Diagnostics (Basel). 2022 Apr 1;12(4):879. doi: 10.3390/diagnostics12040879 (PMC9027647; doi:10.3390/diagnostics12040879)
Supplement: Supplementary file 1 [file diagnostics-12-00879-s001.zip › Supplementary Files/Pathology checklist-style reporting template/PathologyReporting_Edit.php]

<?php
	$servername = "localhost";
	$username = "root";
	$password = "";
	$dbname = 'pathology_extracted';
	$conn = mysqli_connect($servername, $username, $password, $dbname);
	if (!$conn) {
		die("Connection failed: " . mysqli_connect_error());
	}
	$id = $_GET["report"];
	$passValue= $id;
	echo "ReportID = ".$id;
	echo nl2br("\n");
	$result=mysqli_query($conn,"SELECT * from `report_info` WHERE report_no = '$id'");
	while($row = mysqli_fetch_array($result)) {
		$prn = $row["patient_rn"];
		$reportNo = $row["report_no"];
		$date= $row["date"];
		$num_specimen= $row["num_spec"];
		
	}
	$result=mysqli_query($conn,"SELECT * from `interpretation_result` WHERE report_no = '$id'");
	//echo mysqli_num_rows($result);
	$i=0; 
	while($row = mysqli_fetch_array($result)) {
		$procedureT[$i] = $row["procedureType"];
		if($procedureT[$i]!="NA"){$procedure[$i] = "yes";
		}else{$procedure[$i] = "no";}
		$lateralityS[$i] = $row["laterality"];
		if($lateralityS[$i]!="NA"){$lateral[$i] = "yes";
		}else{$lateral[$i] = "no";}
		$histoT[$i] = $row["histo_type"];
		${'histoTypeArr'.$i}= explode (" | ", $histoT[$i]); 
		if($histoT[$i]!="NA"){$histType[$i] = "yes";
		}else{$histType[$i] = "no";}
		$histoG[$i] = $row["histo_grade"];
		if($histoG[$i]!="NA"){$histGrade[$i] = "yes";
		}else{$histGrade[$i] = "no";}
		
		$i++;
		
	}
	$result=mysqli_query($conn,"SELECT * from `macroscopy_result` WHERE report_no = '$id'");
	//echo mysqli_num_rows($result);
	$i=0; 
	while($row = mysqli_fetch_array($result)) {
		$tumortype[$i] = $row["tumorType_macro"]; ///
		if($tumortype[$i]!="NA"){$tumormacro[$i] = "yes"; ${'tumortypeArr'.$i} = explode ("|", $tumortype[$i]); 
		}else{$tumormacro[$i] = "no";${'tumortypeArr'.$i}[0]="";}
		$tumorsize[$i] = $row["tumorSize_macro"];
		if($tumorsize[$i]!="NA"){$tumormacro[$i] = "yes"; ${'tumorsizeArr'.$i} = explode ("|", $tumorsize[$i]); 
		}else{${'tumorsizeArr'.$i}[0]="";}
		$margintype[$i] = $row["marginRefer_macro"]; 
		if($margintype[$i]!="NA"){$marginmacro[$i] = "yes"; ${'margintypeArr'.$i} = explode ("|", $margintype[$i]); 
		}else{$marginmacro[$i] = "no";${'margintypeArr'.$i}[0]="";}
		$marginsize[$i] = $row["marginSize_macro"]; 
		if($marginsize[$i]!="NA"){$marginmacro[$i] = "yes"; ${'marginsizeArr'.$i} = explode ("separate", $marginsize[$i]); 
		}else{${'marginsizeArr'.$i}[0]="";}
		$skinmacro[$i] = $row["skinMacro"]; 
		$i++;
	}
	$i=0; 
	$result=mysqli_query($conn,"SELECT * from `microscopy_result` WHERE report_no = '$id'");
	while($row = mysqli_fetch_array($result)) {
		$nuclearG[$i] = $row["dcisGrade"]; 
		if($nuclearG[$i]!="NA"){$nucleargrade[$i] = "yes"; ${'nuclearGArr'.$i} = explode ("|", $nuclearG[$i]); 
		}else{$nucleargrade[$i] = "no";${'nuclearGArr'.$i}[0]="";}
		
		$dcisP[$i] = $row["dcisLook"]; 
		if($dcisP[$i]!="NA"){$dcispattern[$i] = "yes"; ${'dcisPArr'.$i} = explode ("|", $dcisP[$i]); 
		}else{$dcispattern[$i] = "no";${'dcisPArr'.$i}[0]="";}  
		$lymphoInv[$i] = $row["lymphInvasion"]; 
		$PagetDis[$i] = $row["pagetD"]; 
		$skinmicro[$i] = $row["skinMicro"]; 
		$lymphTotal[$i] = $row["lymphInvolve"]; 
		$lymphMalignat[$i] = $row["lymphMalignant"]; 
		if($lymphTotal[$i]!="NA"){$lymphnode[$i] = "yes";  
		}else if($lymphMalignat[$i]!="NA"){$lymphnode[$i] = "yes";  
		}else{$lymphnode[$i] = "no";}
		$tumortypeMicro[$i] = $row["tumorTypeMicro"]; ///
		if($tumortypeMicro[$i]!="NA"){$tumormicro[$i] = "yes"; ${'tumortypeMicroArr'.$i} = explode ("|", $tumortypeMicro[$i]); 
		}else{$tumormicro[$i] = "no";${'tumortypeMicroArr'.$i}[0]="";}
		$tumorsizeMicro[$i] = $row["tumorSizeMicro"];
		if($tumorsizeMicro[$i]!="NA"){$tumormicro[$i] = "yes"; ${'tumorsizeMicroArr'.$i} = explode ("|", $tumorsizeMicro[$i]); 
		}else{${'tumorsizeMicroArr'.$i}[0]="";}
		$margintypeMicro[$i] = $row["marginReferMicro"]; 
		if($margintypeMicro[$i]!="NA"){$marginmicro[$i] = "yes"; ${'margintypeMicroArr'.$i} = explode ("|", $margintypeMicro[$i]); 
		}else{$marginmicro[$i] = "no";${'margintypeMicroArr'.$i}[0]="";}
		$marginsize[$i] = $row["marginSizeMicro"]; 
		if($marginsize[$i]!="NA"){$marginmicro[$i] = "yes"; ${'marginsizeMicroArr'.$i} = explode ("separate", $marginsize[$i]); 
		}else{${'marginsizeMicroArr'.$i}[0]="";}
		$er[$i] = $row["erResult"]; 
		$pr[$i] = $row["prResult"]; 
		$her[$i] = $row["her2Result"]; 
		$immuno[$i]="yes";
		if($er[$i]!="NA"){}else if($pr[$i]!="NA"){}else if($her[$i]!="NA"){}else{$immuno[$i]="no";}
		if($er[$i]!="NA"){${'er'.$i} = explode ("|", $er[$i]); }
		if($pr[$i]!="NA"){${'pr'.$i} = explode ("|", $pr[$i]); }
		if($her[$i]!="NA"){${'her'.$i} = explode ("|", $her[$i]);} 
		//foreach(${'nuclearGArr'.$i} as $a){echo $a; echo nl2br("\n"); }
		$i++;
		
	}
	

?>
<!DOCTYPE html>
<html>
	<style>
		body{margin: 0 auto; padding: 25px; padding-bottom: 25px; width: 810px;}
		select{width: 100px; font-family: "Times New Roman"; font-size: 14px;}
		div#typeprocedure,#typeprocedure2,#typeprocedure3,#typeprocedure4,#typeprocedure5,#typeprocedure6,#typeprocedure7,#typeprocedure8,#typeprocedure9,#typeprocedure10,#typeprocedure11,#typeprocedure12,#typeprocedure13,#typeprocedure14,#typeprocedure15,#typeprocedure16,#typeprocedure17,#typeprocedure18,#typeprocedure19,#typeprocedure20,
		#laterality,#laterality2,#laterality3,#laterality4,#laterality5,#laterality6,#laterality7,#laterality8,#laterality9,#laterality10,#laterality11,#laterality12,#laterality13,#laterality14,#laterality15,#laterality16,#laterality17,#laterality18,#laterality19,#laterality20,
		#histotype,#histotype2,#histotype3,#histotype4,#histotype5,#histotype6,#histotype7,#histotype8,#histotype9,#histotype10,#histotype11,#histotype12,#histotype13,#histotype14,#histotype15,#histotype16,#histotype17,#histotype18,#histotype19,#histotype20,
		#histograde,#histograde2,#histograde3,#histograde4,#histograde5,#histograde6,#histograde7,#histograde8,#histograde9,#histograde10,#histograde11,#histograde12,#histograde13,#histograde14,#histograde15,#histograde16,#histograde17,#histograde18,#histograde19,#histograde20,
		#margin_macro,#margin_macro2,#margin_macro3,#margin_macro4,#margin_macro5,#margin_macro6,#margin_macro7,#margin_macro8,#margin_macro9,#margin_macro10,#margin_macro11,#margin_macro12,#margin_macro13,#margin_macro14,#margin_macro15,#margin_macro16,#margin_macro17,#margin_macro18,#margin_macro19,#margin_macro20,
		#tumor_macro,#tumor_macro2,#tumor_macro3,#tumor_macro4,#tumor_macro5,#tumor_macro6,#tumor_macro7,#tumor_macro8,#tumor_macro9,#tumor_macro10,#tumor_macro11,#tumor_macro12,#tumor_macro13,#tumor_macro14,#tumor_macro15,#tumor_macro16,#tumor_macro17,#tumor_macro18,#tumor_macro19,#tumor_macro20,
		#nuclear_grade,#nuclear_grade2,#nuclear_grade3,#nuclear_grade4,#nuclear_grade5,#nuclear_grade6,#nuclear_grade7,#nuclear_grade8,#nuclear_grade9,#nuclear_grade10,#nuclear_grade11,#nuclear_grade12,#nuclear_grade13,#nuclear_grade14,#nuclear_grade15,#nuclear_grade16,#nuclear_grade17,#nuclear_grade18,#nuclear_grade19,#nuclear_grade20,
		#dcis_pattern,#dcis_pattern2,#dcis_pattern3,#dcis_pattern4,#dcis_pattern5,#dcis_pattern6,#dcis_pattern7,#dcis_pattern8,#dcis_pattern9,#dcis_pattern10,#dcis_pattern11,#dcis_pattern12,#dcis_pattern13,#dcis_pattern14,#dcis_pattern15,#dcis_pattern16,#dcis_pattern17,#dcis_pattern18,#dcis_pattern19,#dcis_pattern20,
		#lymph_node,#lymph_node2,#lymph_node3,#lymph_node4,#lymph_node5,#lymph_node6,#lymph_node7,#lymph_node8,#lymph_node9,#lymph_node10,#lymph_node11,#lymph_node12,#lymph_node13,#lymph_node14,#lymph_node15,#lymph_node16,#lymph_node17,#lymph_node18,#lymph_node19,#lymph_node20,
		#margin_micro,#margin_micro2,#margin_micro3,#margin_micro4,#margin_micro5,#margin_micro6,#margin_micro7,#margin_micro8,#margin_micro9,#margin_micro10,#margin_micro11,#margin_micro12,#margin_micro13,#margin_micro14,#margin_micro15,#margin_micro16,#margin_micro17,#margin_micro18,#margin_micro19,#margin_micro20,
		#tumor_micro,#tumor_micro2,#tumor_micro3,#tumor_micro4,#tumor_micro5,#tumor_micro6,#tumor_micro7,#tumor_micro8,#tumor_micro9,#tumor_micro10,#tumor_micro11,#tumor_micro12,#tumor_micro13,#tumor_micro14,#tumor_micro15,#tumor_micro16,#tumor_micro17,#tumor_micro18,#tumor_micro19,#tumor_micro20,
		#immunochisto,#immunochisto2,#immunochisto3,#immunochisto4,#immunochisto5,#immunochisto6,#immunochisto7,#immunochisto8,#immunochisto9,#immunochisto10,#immunochisto11,#immunochisto12,#immunochisto13,#immunochisto14,#immunochisto15,#immunochisto16,#immunochisto17,#immunochisto18,#immunochisto19,#immunochisto20{
			float:right; width:99%; display: none; border-style: groove; border-width: 2px; background-color: #f9f9f9;}
		div#warp{float:left;width:110%;}
		div#topleft{float:left;	width:33.3%; height:60px;}
		div#topmid{float:left; width:33.3%; height:60px;}
		div#topright{float:left; width:33.3%; height:60px;}
		div#leftD{float:left; width:20s%; height:60px;}
		div#rightD{float:right;	width:80%; height:60px;}
		div#sleftT{float:left; width:45%; height:30px;}
		div#sleft1{float:left; width:20%; height:30px;}
		div#sleft2{float:left; width:30%; height:30px;}
		div#sright1{float:left; width:25%; height:30px;}
		div#sright2{float:left;	width:80%; height:30px;}
		div#sleft11{float:left;	width:45%; height:30px;}
		div#sright11{float:left; width:3%; height:30px;}	
		div#sleft12{float:left; width:40%; height:30px;}
		div#sright12{float:left; width:60%;	height:30px;}
		div.header{font-size: 20px; width: 100%;}
		div.description{font-size: 18px;}
		div.subheading {font-size: 18px;line-height: 1.5em}
		#cb_span{color:white;}
		table{font-size: 12pt; border-collapse: collapse; width: 100%;}
		td, th {text-align: left;}
		th{background-color: #dddddd;}
		/* Fixed sidenav, full height */
		.sidenav{height: 100%; width: 220px; position: fixed; z-index: 1; top: 0; left: 0; background-color: #111; overflow-x: hidden; padding-top: 20px;}
		/* Style the sidenav links and the dropdown button */
		.sidenav a, .dropdown-btn{padding: 6px 8px 6px 16px; text-decoration: none; font-size: 20px; color: #818181; display: block; border: none; background: none; width: 100%; text-align: left; cursor: pointer; outline: none; font-family: "Times New Roman";}
		.sidenav c, .dropdown-btn{padding: 6px 8px 6px 16px; text-decoration: none; font-size: 20px; color: #f2f2f2; display: block; border: none; background: none; width: 100%; text-align: left; outline: none; font-family: "Times New Roman";}
		.sidenav d, .dropdown-btn{padding: 2px 8px 6px 16px; text-decoration: none; font-size: 16px; color: #f2f2f2; display: block; border: none; background: none; width: 100%; text-align: left; outline: none; font-family: "Times New Roman";}
		/* On mouse-over */
		.sidenav a:hover, .dropdown-btn:hover{color: #f1f1f1;}
		/* Main content */
		.main {margin-left: 220px; /* Same as the width of the sidenav */ font-size: 20px; /* Increased text to enable scrolling */ padding: 0px 10px;}
		/* Add an active class to the active dropdown button */
		.active{background-color: green; color: white;}
		/* Dropdown container (hidden by default). Optional: add a lighter background color and some left padding to change the design of the dropdown content */
		.dropdown-container{display: none; background-color: #262626; padding-left: 8px;}
		/* Optional: Style the caret down icon */
		.fa-caret-down float: right; padding-right: 8px;}
		/* Some media queries for responsiveness */
		@media screen and (max-height: 450px){.sidenav {padding-top: 15px;} .sidenav a {font-size: 18px;}}
	</style>
	<head>
		<title>Pathology Reporting</title>
		<link rel="stylesheet" href="https://cdnjs.cloudflare.com/ajax/libs/font-awesome/4.7.0/css/font-awesome.min.css">
		<script src="https://maxcdn.bootstrapcdn.com/bootstrap/3.3.6/js/bootstrap.min.js"></script>
		<script src="https://ajax.googleapis.com/ajax/libs/jquery/2.2.0/jquery.min.js"></script>
		<script type="text/javascript">
			function yes(id){var x = document.getElementById(id); x.style.display = "block";}
			function no(id){var x = document.getElementById(id); x.style.display = "none"; x.checked = false}
		</script>
		<meta name="viewport" content="width=device-width, initial-scale=1">
	</head>
	<body>
		<?php date_default_timezone_set('Asia/Kuala_Lumpur'); $today = date("Y-m-d"); ?>
	<div class="sidenav">
		<a href="PathologyReporting_ViewDatabase.php">View Reports</a>
		<a href="PathologyReporting.php">Pathology Reporting</a><br>
	</div>
		<div class="form-group" >
			<form name="add_specimen" id="add_specimen">
				<div id="warp"> <h2> <center><hr>Pathology Reporting<hr></center></h2></div>
				<div id="warp">
					<div id="topleft"><label><b><br>Patient RN : </b></label><input type="text" name="P_RN"  value="<?php echo $prn; ?>" size=16></div>
					<div id="topmid"><label><b><br>Report ID : </b></label><input type="text" name="R_ID"  value="<?php echo $reportNo; ?>" readonly size=16></div>
					<div id="topright"><label><b><br>Date : </b></label><input type="date" name="Exam_Date" value="<?php echo $date; ?>"></div>	
				</div><br>			
				<div id="warp">				
					<div class="table-responsive"><br>
						<table class="table table-bordered" id="dynamic_field_specimen" style="background-color:lightgrey" width=95%>
								<tr><td> <!-- Interpretation Section -->
									<label><b>Specimen 1 : </b></label><input type="hidden" name="specimen[0]"><br><hr></hr>
									<label><b><u>Interpretation</b></u></label>
								</td></tr>
								<tr><td> <!-- Type of Procedure -->
									<div id="sleftT"><label>Type of Procedure</label></div>
									<div id="sleftT">
										: Yes<input type="radio" name="procedure[0]" value="yes" onclick=yes('typeprocedure') <?php if ($procedure[0]=="yes"){echo "checked";} ?> class="form-control name_list"/>&nbsp;&nbsp;&nbsp;&nbsp;&nbsp;
										No<input type="radio" name="procedure[0]" value="no" onclick=no('typeprocedure') <?php if($procedure[0]=="no"){echo "checked"; }?>  class="form-control name_list" />
									</div>
								</td></tr>
								<tr><td> <!-- Type of Procedure - Options -->
									<div id="typeprocedure"  <?php if ($procedure[0]=="yes"){?>style="display:block"<?php }else{?>style="display:none"<?php } ?>>
										<div id="sleft1">Needle biopsy</div>
										<div id="sright1"><input type="radio" name="procedureT[0]" value="needle biopsy" <?php if($procedureT[0]=="needle biopsy"){echo "checked"; }?> class="form-control name_list" /></div>
										<div id="sleft1">Excision</div>
										<div id="sright1"><input type="radio" name="procedureT[0]" value="excision" <?php if($procedureT[0]=="excision"){echo "checked"; }?> class="form-control name_list" /></div>
										<div id="sleft1">Total mastectomy</div>
										<div id="sright1"><input type="radio" name="procedureT[0]" value="mastectomy" <?php if($procedureT[0]=="mastectomy"){echo "checked"; }?> class="form-control name_list" /></div>
										<div id="sleft1">Other (Specify)</div>
										<div id="sright1"><input type="radio" name="procedureT[0]" value="NA" <?php if($procedureT[0]!="needle biopsy"&&$procedureT[0]!="excision"&&$procedureT[0]!="mastectomy"){echo "checked"; }?> class="form-control name_list" /> <input type="text" name="procedureT2[0]" size=20 <?php if($procedureT[0]!="needle biopsy"&&$procedureT[0]!="excision"&&$procedureT[0]!="mastectomy"){?> value='<?php echo $procedureT[0] ; }?>'></div>											
									</div>
								</tr></td>
								<tr><td> <!-- Laterality -->
									<div id="sleftT"><label>Laterality</label></div>
									<div id="sleftT">
										: Yes<input type="radio" name="lateral[0]" value="yes"  onclick=yes('laterality') <?php if($lateral[0]=="yes"){echo "checked"; }?> class="form-control name_list"/>&nbsp;&nbsp;&nbsp;&nbsp;&nbsp;
										No<input type="radio" name="lateral[0]" value="no" onclick=no('laterality') <?php if($lateral[0]=="no"){echo "checked"; }?> class="form-control name_list" />
									</div>
								</td></tr>
								<tr><td> <!-- Laterality - Options -->
									<div id="laterality" <?php if ($lateral[0]=="yes"){?>style="display:block"<?php }else{?>style="display:none"<?php } ?>>
										<div id="sleft1">
											Left<input type="radio" name="lateralityS[0]" value="left" <?php if($lateralityS[0]=="left"){echo "checked"; }?>  class="form-control name_list" />&nbsp;&nbsp;&nbsp;&nbsp;&nbsp;
											Right<input type="radio" name="lateralityS[0]" value="right" <?php if($lateralityS[0]=="right"){echo "checked"; }?>  class="form-control name_list"/>
										</div>
									</div>
								</tr></td>
								<tr><td> <!-- Histologic Type -->
									<div id="sleftT">
										<label>Histologic Type(s)</label>
									</div>
									<div id="sleftT">
										: Yes<input type="radio" name="histType[0]" value="yes"  onclick=yes('histotype') <?php if($histType[0]=="yes"){echo "checked"; }?> class="form-control name_list"/>&nbsp;&nbsp;&nbsp;&nbsp;&nbsp;
										No<input type="radio" name="histType[0]" value="no" onclick=no('histotype') <?php if($histType[0]=="no"){echo "checked"; }?>  class="form-control name_list" />
									</div>
								</td></tr>
								<tr><td> <!-- Histologic Type - Options -->
									<div id="histotype" <?php if ($histType[0]=="yes"){?>style="display:block"<?php }else{?>style="display:none"<?php } ?>>
										<div id="sleft11">No residual invasive carcinoma</div>
										<div id="sright11"><input type="checkbox" name="histoT0[]" value="no residual invasive carcinoma" <?php foreach($histoTypeArr0 as $type){if(strpos($type,"no residual invasive carcinoma")!==FALSE){ echo "checked"; }}?> class="form-control name_list" /></div>
										<div id="sleft11">&nbsp;&nbsp;&nbsp;&nbsp;&nbsp;&nbsp;&nbsp;&nbsp;Invasive carcinoma of no special type</div>
										<div id="sright11"><input type="checkbox" name="histoT0[]" value="invasive carcinoma of no special type" <?php foreach($histoTypeArr0 as $type){if(strpos($type,"invasive carcinoma of no special type")!==FALSE){ echo "checked"; }}?> class="form-control name_list" /></div>
										<div id="sleft11">Micro-invasive carcinoma</div>
										<div id="sright11"><input type="checkbox" name="histoT0[]" value="micro-invasive carcinoma" <?php foreach($histoTypeArr0 as $type){if(strpos($type,"micro-invasive carcinoma")!==FALSE){ echo "checked"; }}?> class="form-control name_list" /></div>
										<div id="sleft11">&nbsp;&nbsp;&nbsp;&nbsp;&nbsp;&nbsp;&nbsp;&nbsp;Invasive lobular carcinoma</div>
										<div id="sright11"><input type="checkbox" name="histoT0[]" value="invasive lobular carcinoma"<?php foreach($histoTypeArr0 as $type){if(strpos($type,"invasive lobular carcinoma")!==FALSE){ echo "checked"; }}?> class="form-control name_list" /></div>
										<div id="sleft11">Invasive carcinoma with mixed ductal and lobular features</div>
										<div id="sright11"><input type="checkbox" name="histoT0[]" value="invasive carcinoma with mixed ductal and lobular features" <?php foreach($histoTypeArr0 as $type){if(strpos($type,"invasive carcinoma with mixed ductal and lobular features")!==FALSE){ echo "checked"; }}?> class="form-control name_list" /></div>
										<div id="sleft11">&nbsp;&nbsp;&nbsp;&nbsp;&nbsp;&nbsp;&nbsp;&nbsp;Tubular carcinoma</div>
										<div id="sright11"><input type="checkbox" name="histoT0[]" value="tubular carcinoma" <?php foreach($histoTypeArr0 as $type){if(strpos($type,"tubular carcinoma")!==FALSE){ echo "checked"; }}?> class="form-control name_list" /></div>
										<div id="sleft11">Invasive cribriform carcinoma</div>
										<div id="sright11"><input type="checkbox" name="histoT0[]" value="invasive cribriform carcinoma" <?php foreach($histoTypeArr0 as $type){if(strpos($type,"invasive cribriform carcinoma")!==FALSE){ echo "checked"; }}?> class="form-control name_list" /></div>
										<div id="sleft11">&nbsp;&nbsp;&nbsp;&nbsp;&nbsp;&nbsp;&nbsp;&nbsp;Mucinous carcinoma</div>
										<div id="sright11"><input type="checkbox" name="histoT0[]" value="mucinous carcinoma" <?php foreach($histoTypeArr0 as $type){if(strpos($type,"mucinous carcinoma")!==FALSE){ echo "checked"; }}?> class="form-control name_list" /></div>
										<div id="sleft11">Invasive micropapillary carcinoma</div>
										<div id="sright11"><input type="checkbox" name="histoT0[]" value="invasive micropapillary carcinoma" <?php foreach($histoTypeArr0 as $type){if(strpos($type,"invasive micropapillary carcinoma")!==FALSE){ echo "checked"; }}?> class="form-control name_list" /></div>
										<div id="sleft11">&nbsp;&nbsp;&nbsp;&nbsp;&nbsp;&nbsp;&nbsp;&nbsp;Apocrine adenocarcinoma</div>
										<div id="sright11"><input type="checkbox" name="histoT0[]" value="apocrine adenocarcinoma" <?php foreach($histoTypeArr0 as $type){if(strpos($type,"apocrine adenocarcinoma")!==FALSE){ echo "checked"; }}?> class="form-control name_list" /></div>
										<div id="sleft11">Metaplastic carcinoma</div>
										<div id="sright11"><input type="checkbox" name="histoT0[]" value="metaplastic carcinoma" <?php foreach($histoTypeArr0 as $type){if(strpos($type,"metaplastic carcinoma")!==FALSE){ echo "checked"; }}?> class="form-control name_list" /></div>
										<div id="sleft11">&nbsp;&nbsp;&nbsp;&nbsp;&nbsp;&nbsp;&nbsp;&nbsp;Encapsulated papillary carcinoma with invasion</div>
										<div id="sright11"><input type="checkbox" name="histoT0[]" value="encapsulated papillary carcinoma with invasion" <?php foreach($histoTypeArr0 as $type){if(strpos($type,"encapsulated papillary carcinoma with invasion")!==FALSE){ echo "checked"; }}?> class="form-control name_list" /></div>
										<div id="sleft11">Solid papillary carcinoma with invasion</div>
										<div id="sright11"><input type="checkbox" name="histoT0[]" value="solid papillary carcinoma with invasion" <?php foreach($histoTypeArr0 as $type){if(strpos($type,"solid papillary carcinoma with invasion")!==FALSE){ echo "checked"; }}?> class="form-control name_list" /></div>
										<div id="sleft11">&nbsp;&nbsp;&nbsp;&nbsp;&nbsp;&nbsp;&nbsp;&nbsp;Intraductal papillary adenocarcinoma with invasion</div>
										<div id="sright11"><input type="checkbox" name="histoT0[]" value="intraductal papillary adenocarcinoma with invasion" <?php foreach($histoTypeArr0 as $type){if(strpos($type,"intraductal papillary adenocarcinoma with invasion")!==FALSE){ echo "checked"; }}?> class="form-control name_list" /></div>
										<div id="sleft11">Adenoid cystic carcinoma</div>
										<div id="sright11"><input type="checkbox" name="histoT0[]" value="adenoid cystic carcinoma" <?php foreach($histoTypeArr0 as $type){if(strpos($type,"adenoid cystic carcinoma")!==FALSE){ echo "checked"; }}?> class="form-control name_list" /></div>
										<div id="sleft11">&nbsp;&nbsp;&nbsp;&nbsp;&nbsp;&nbsp;&nbsp;&nbsp;Neuroendocrine tumor</div>
										<div id="sright11"><input type="checkbox" name="histoT[]" value="neuroendocrine tumor" <?php foreach($histoTypeArr0 as $type){if(strpos($type,"neuroendocrine tumor")!==FALSE){ echo "checked"; }}?> class="form-control name_list" /></div>
										<div id="sleft11">Neuroendocrine carcinoma</div>
										<div id="sright11"><input type="checkbox" name="histoT0[]" value="neuroendocrine carcinoma" <?php foreach($histoTypeArr0 as $type){if(strpos($type,"neuroendocrine carcinoma")!==FALSE){ echo "checked"; }}?> class="form-control name_list" /></div>
										<div id="sleft11">&nbsp;&nbsp;&nbsp;&nbsp;&nbsp;&nbsp;&nbsp;&nbsp;Invasive carcinoma, type cannot be determined</div>
										<div id="sright11"><input type="checkbox" name="histoT0[]" value="invasive carcinoma, type cannot be determined" <?php foreach($histoTypeArr0 as $type){if(strpos($type,"invasive carcinoma, type cannot be determined")!==FALSE){ echo "checked"; }}?> class="form-control name_list" /></div>
										<div id="sleft12">Invasive carcinoma with features of (specify)</div>
										<div id="sright12"><input type="text" name="histoT02[0]" size=70 <?php foreach($histoTypeArr0 as $type){if(strpos($type,"first manual text")!==FALSE){ $type=trim(str_replace("first manual text: ","",$type));?> value='<?php echo $type;}}?>' ><input type="hidden" name="histoT02_5[0]" value="first manual text: "></div>
										<div id="sleft12">Other histologic type (specify)</div>
										<div id="sright12"><input type="text" name="histoT03[0]" size=70 <?php foreach($histoTypeArr0 as $type){if(strpos($type,"second manual text")!==FALSE){ $type=trim(str_replace("second manual text: ","",$type));?> value='<?php echo $type;}}?>' ><input type="hidden" name="histoT03_5[0]" value="second manual text: "></div>
									</div>
								</tr></td>
								<tr><td> <!-- Histologic Grade -->
									<div id="sleftT">
										<label>Histologic Grade (Bloom and Richardson's)</label>
									</div>
									<div id="sleftT">
										: Yes<input type="radio" name="histGrade[0]" value="yes"  onclick=yes('histograde') <?php if($histGrade[0]=="yes"){echo "checked"; }?> class="form-control name_list"/>&nbsp;&nbsp;&nbsp;&nbsp;&nbsp;
										No<input type="radio" name="histGrade[0]" value="no" onclick=no('histograde') <?php if($histGrade[0]=="no"){echo "checked"; }?> class="form-control name_list" />
									</div>
								</td></tr>
								<tr><td> <!-- Histologic Grade - Options -->
									<div id="histograde"  <?php if ($histGrade[0]=="yes"){?>style="display:block"<?php }else{?>style="display:none"<?php } ?>>
										<div id="sleft1">
											<label>Grade</label>
										</div>
										<div id="sright1">:
											<select name ="histoG[0]"  style="max-width:100%;">
												<option value=""  <?php if($histoG[0]!=1&&$histoG[0]!=2&&$histoG[0]!=3){echo "selected";}?> disabled hidden class="form-control name_list">Select one</option>
												<option value="1" <?php if($histoG[0]==1){echo "selected"; }?> class="form-control name_list">1</option>
												<option value="2" <?php if($histoG[0]==2){echo "selected"; }?> class="form-control name_list">2</option>
												<option value="3" <?php if($histoG[0]==3){echo "selected"; }?> class="form-control name_list">3</option>
											</select>
										</div>
										<br><br>
										<div id="sleft12">Grade cannot be determined (explain)</div>
										<div id="sright12"><input type="text" name="histoG2[0]" size=70 <?php if($histoG[0]!="1"&&$histoG[0]!="2"&&$histoG[0]!="3"){?> value='<?php echo $histoG[0]; }?>' class="form-control name_list" /></div>
									</div>
								</tr></td>
								<tr><td> <!-- Macroscopy Section -->
									<br><label><b><u>Macroscopy</b></u></label>
								</td></tr>
								<tr><td> <!-- Tumor -->
									<div id="sleftT"><label>Tumor(s)</label></div>
									<div id="sleftT">
										: Yes<input type="radio" name="tumormacro[0]" value="yes"  onclick=yes('tumor_macro') <?php if($tumormacro[0]=="yes"){echo "checked"; }?> class="form-control name_list"/>&nbsp;&nbsp;&nbsp;&nbsp;&nbsp;
										No<input type="radio" name="tumormacro[0]" value="no" onclick=no('tumor_macro')  <?php if($tumormacro[0]=="no"){echo "checked"; }?> class="form-control name_list" />
									</div>
								</td></tr>
								<tr><td> <!-- Tumor - Options -->
									<div id="tumor_macro" <?php if ($tumormacro[0]=="yes"){?>style="display:block"<?php }else{?>style="display:none"<?php } ?>>
										<table class="table table-bordered" id="dynamic_field_tumor" style="background-color:#f9f9f9" width=95%> <!-- Add Margin -->
											<div id="sleftT"><label><b>Tumor 1</b></label><input type="hidden" name="tumor_count0[0]"></div><br><br>
											<div id="sleft1">Type</div>
											<div id="sright12">= <input type="text" name="tumortype0[0]" value='<?php if($tumortypeArr0[0]!=""){echo $tumortypeArr0[0];}else{echo "NA";} ?>' size=30></div><br><br>
											<div id="sleft1">Size</div>
											<div id="sright12">= <input type="text" name="tumorsize0[0]" value='<?php if($tumorsizeArr0[0]!=""){echo $tumorsizeArr0[0];}else{echo "NA";} ?>' size=30></div><br><br>
										</table>
										<br>&nbsp;<button type="button" name="add_tumor" id="add_tumor" class="btn btn-success" style="float: l">+</button><br><br>
									</div>
								</tr></td>
								<tr><td> <!-- Margin -->
									<div id="sleftT"><label>Margin(s)</label></div>
									<div id="sleftT">
										: Yes<input type="radio" name="marginmacro[0]" value="yes"  onclick=yes('margin_macro') <?php if($marginmacro[0]=="yes"){echo "checked"; }?> class="form-control name_list"/>&nbsp;&nbsp;&nbsp;&nbsp;&nbsp;
										No<input type="radio" name="marginmacro[0]" value="no" onclick=no('margin_macro') <?php if($marginmacro[0]=="no"){echo "checked"; }?>  class="form-control name_list" />
									</div>
								</td></tr>
								<tr><td> <!-- Margin - Options -->
									<div id="margin_macro" <?php if ($marginmacro[0]=="yes"){?>style="display:block"<?php }else{?>style="display:none"<?php } ?>> 
											<table class="table table-bordered" id="dynamic_field_margin" style="background-color:#f9f9f9" width=95%> <!-- Add Margin -->
												<?php $marginSpecific = explode ("|", $marginsizeArr0[0]); ?>
												<div id="sleftT"><label><b>Margin 1</b></label><input type="hidden" name="margin_count0[0]"></div><br><br>
												<div id="sleft1">Type</div>
												<div id="sright12">= <input type="text" name="margintype0[0]" value='<?php if($margintypeArr0[0]!=""){echo $margintypeArr0[0];}else{echo "NA";}?>' size=30></div><br><br>
												<div id="sleft1">Anterior</div>
												<div id="sright1">= <input type="text" name="marginanterior0[0]" value='<?php $empty=TRUE; foreach($marginSpecific as $margin){if(strpos($margin,"anterior")!==FALSE){$margin=trim(str_replace("anterior margin = ","",$margin)); echo $margin;$empty=FALSE;}} if($empty==TRUE){echo "NA";}?>' size=12></div>
												<div id="sleft1">Deep</div>
												<div id="sright1">= <input type="text" name="margindeep0[0]" value='<?php $empty=TRUE; foreach($marginSpecific as $margin){if(strpos($margin,"deep")!==FALSE){$margin=trim(str_replace("deep margin = ","",$margin)); echo $margin;$empty=FALSE;}} if($empty==TRUE){echo "NA";}?>' size=12></div>
												<div id="sleft1">Superior</div>
												<div id="sright1">= <input type="text" name="marginsuperior0[0]" value='<?php $empty=TRUE; foreach($marginSpecific as $margin){if(strpos($margin,"superior")!==FALSE){$margin=trim(str_replace("superior margin = ","",$margin)); echo $margin;$empty=FALSE;}} if($empty==TRUE){echo "NA";}?>' size=12></div>
												<div id="sleft1">Inferior</div>
												<div id="sright1">= <input type="text" name="margininferior0[0]" value='<?php $empty=TRUE; foreach($marginSpecific as $margin){if(strpos($margin,"inferior")!==FALSE){$margin=trim(str_replace("inferior margin = ","",$margin)); echo $margin;$empty=FALSE;}} if($empty==TRUE){echo "NA";}?>' size=12></div>
												<div id="sleft1">Medial</div>
												<div id="sright1">= <input type="text" name="marginmedial0[0]" value='<?php $empty=TRUE; foreach($marginSpecific as $margin){if(strpos($margin,"medial")!==FALSE){$margin=trim(str_replace("medial margin = ","",$margin)); echo $margin;$empty=FALSE;}} if($empty==TRUE){echo "NA";}?>' size=12></div>
												<div id="sleft1">Lateral</div>
												<div id="sright1">= <input type="text" name="marginlateral0[0]" value='<?php $empty=TRUE; foreach($marginSpecific as $margin){if(strpos($margin,"lateral")!==FALSE){$margin=trim(str_replace("lateral margin = ","",$margin)); echo $margin;$empty=FALSE;}} if($empty==TRUE){echo "NA";}?>' size=12></div>
												<div id="sleft1">Posterior</div>
												<div id="sright1">= <input type="text" name="marginposterior0[0]" value='<?php $empty=TRUE; foreach($marginSpecific as $margin){if(strpos($margin,"posterior")!==FALSE){$margin=trim(str_replace("posterior margin = ","",$margin)); echo $margin;$empty=FALSE;}} if($empty==TRUE){echo "NA";}?>' size=12></div>
												<div id="sleft1">Superficial</div>
												<div id="sright1">= <input type="text" name="marginsuperficial0[0]" value='<?php $empty=TRUE; foreach($marginSpecific as $margin){if(strpos($margin,"superficial")!==FALSE){$margin=trim(str_replace("superficial margin = ","",$margin)); echo $margin;$empty=FALSE;}} if($empty==TRUE){echo "NA";}?>' size=12></div>
												<div id="sleft1">Peripheral</div>
												<div id="sright1">= <input type="text" name="marginperipheral0[0]" value='<?php $empty=TRUE; foreach($marginSpecific as $margin){if(strpos($margin,"peripheral")!==FALSE){$margin=trim(str_replace("peripheral margin = ","",$margin)); echo $margin;$empty=FALSE;}} if($empty==TRUE){echo "NA";}?>' size=12></div>
												<div id="sleft1">Axis</div>
												<div id="sright1">= <input type="text" name="marginaxis0[0]" value='<?php $empty=TRUE; foreach($marginSpecific as $margin){if(strpos($margin,"axis")!==FALSE){$margin=trim(str_replace("axis margin = ","",$margin)); echo $margin;$empty=FALSE;}} if($empty==TRUE){echo "NA";}?>' size=12></div>
												<div id="sleft1">Other (specify margin)</div>
												<div id="sright12">=  <input type="text" name="marginother0[0]" value='<?php $empty=TRUE; foreach($marginSpecific as $margin){if(strpos($margin,"other")!==FALSE){$margin=trim(str_replace("other margin = ","",$margin)); echo $margin;$empty=FALSE;}} if($empty==TRUE){echo "NA";}?>' size=74></div>
											</table>
											<br>&nbsp;<button type="button" name="add_margin" id="add_margin" class="btn btn-success" style="float: l">+</button><br><br>
									</div>
								</tr></td>
								<tr><td> <!-- Skin Involvement -->
									<div id="sleftT"><label>Skin Involvement</label></div>
									<div id="sleftT">
										: Yes<input type="radio" name="skinmacro[0]" value="yes"  <?php if($skinmacro[0]=="present"){echo "checked"; }?> class="form-control name_list"/>&nbsp;&nbsp;&nbsp;&nbsp;&nbsp;
										No<input type="radio" name="skinmacro[0]" value="no" <?php if($skinmacro[0]=="absent"){echo "checked"; }?> class="form-control name_list" />
									</div>
								</td></tr>
								<tr><td> <!-- Microscopy Section -->
									<br><label><b><u>Microscopy</b></u></label>
								</td></tr>
								<tr><td> <!-- Nuclear Grade -->
									<div id="sleftT"><label>DCIS Nuclear Grade</label></div>
									<div id="sleftT">
										: Yes<input type="radio" name="nucleargrade[0]" value="yes"  onclick=yes('nuclear_grade')  <?php if($nucleargrade[0]=="yes"){echo "checked"; }?>  class="form-control name_list"/>&nbsp;&nbsp;&nbsp;&nbsp;&nbsp;
										No<input type="radio" name="nucleargrade[0]" value="no" onclick=no('nuclear_grade') <?php if($nucleargrade[0]=="no"){echo "checked"; }?> class="form-control name_list" />
									</div>
								</td></tr>
								<tr><td> <!-- Nuclear Grade - Options -->
									<div id="nuclear_grade" <?php if ($nucleargrade[0]=="yes"){?>style="display:block"<?php }else{?>style="display:none"<?php } ?>>
										<div id="sleft1">
											<label>Grade</label>
										</div>
										<div id="sright1">:
											<select name ="nuclearG[0]"  style="max-width:100%;">
												<option value="" selected disabled hidden class="form-control name_list">Select one</option>
												<option value="low grade" <?php foreach($nuclearGArr0 as $grade){if(strpos($grade,"low")!==FALSE){ echo "selected";}}?> class="form-control name_list" />Low </option>
												<option value="intermediate grade" <?php foreach($nuclearGArr0 as $grade){if(strpos($grade,"intermediate")!==FALSE){ echo "selected";}}?> class="form-control name_list">Intermediate</option>
												<option value="high grade" <?php foreach($nuclearGArr0 as $grade){if(strpos($grade,"high")!==FALSE){ echo "selected";}}?> class="form-control name_list">High</option>
											</select>
										</div>
										<br><br>
										<div id="sleft1">Other (Specify)</div>
										<div id="sright12">:&nbsp;<input type="text" name="nuclearG2[0]" value='<?php foreach($nuclearGArr0 as $grade){if(strpos($grade,"low")!==FALSE){}else if(strpos($grade,"intermediate")!==FALSE){}else if(strpos($grade,"high")!==FALSE){}else{echo $grade;}} ?>' size=65></div>
									</div>
								</tr></td>
								<tr><td> <!-- DCIS Pattern -->
									<div id="sleftT"><label>DCIS  Pattern(s)</label></div>
									<div id="sleftT">
										: Yes<input type="radio" name="dcispattern[0]" value="yes"  onclick=yes('dcis_pattern') <?php if($dcispattern[0]=="yes"){echo "checked"; }?>  class="form-control name_list"/>&nbsp;&nbsp;&nbsp;&nbsp;&nbsp;
										No<input type="radio" name="dcispattern[0]" value="no" onclick=no('dcis_pattern') <?php if($dcispattern[0]=="yes"){echo "checked"; }?> checked class="form-control name_list" />
									</div>
								</td></tr>
								<tr><td> <!-- DCIS Pattern - Options -->
									<div id="dcis_pattern" <?php if ($dcispattern[0]=="yes"){?>style="display:block"<?php }else{?>style="display:none"<?php } ?>>
										<div id="sleft11">Cribriform</div>
										<div id="sright11"><input type="checkbox" name="dcisP0[]" value="cribriform" <?php foreach($dcisPArr0 as $look){if(strpos($look,"cribriform")!==FALSE){ echo "checked";}}?> class="form-control name_list" /></div>
										<div id="sleft11">&nbsp;&nbsp;&nbsp;&nbsp;&nbsp;&nbsp;&nbsp;&nbsp;Micropapillary</div>
										<div id="sright11"><input type="checkbox" name="dcisP0[]" value="micropapillary" <?php foreach($dcisPArr0 as $look){if(strpos($look,"micropapillary")!==FALSE){ echo "checked";}}?> class="form-control name_list" /></div>
										<div id="sleft11">Papillary</div>
										<div id="sright11"><input type="checkbox" name="dcisP0[]" value="papillary" <?php foreach($dcisPArr0 as $look){if(strpos($look,"papillary")!==FALSE){ echo "checked";}}?> class="form-control name_list" /></div>
										<div id="sleft11">&nbsp;&nbsp;&nbsp;&nbsp;&nbsp;&nbsp;&nbsp;&nbsp;Solid</div>
										<div id="sright11"><input type="checkbox" name="dcisP0[]" value="solid" <?php foreach($dcisPArr0 as $look){if(strpos($look,"solid")!==FALSE){ echo "checked";}}?> class="form-control name_list" /></div>
										<div id="sleft11">Flat or clinging</div>
										<div id="sright11"><input type="checkbox" name="dcisP0[]" value="flat or clinging" <?php foreach($dcisPArr0 as $look){if(strpos($look,"flat or clinging")!==FALSE){ echo "checked";}}?> class="form-control name_list" /></div>
										<div id="sleft11">&nbsp;&nbsp;&nbsp;&nbsp;&nbsp;&nbsp;&nbsp;&nbsp;Comedo</div>
										<div id="sright11"><input type="checkbox" name="dcisP0[]" value="comedo" <?php foreach($dcisPArr0 as $look){if(strpos($look,"comedo")!==FALSE){ echo "checked";}}?> class="form-control name_list" /></div>
										<div id="sleft12">Other DCIS pattern (specify)</div>
										<div id="sright12"><input type="text" name="dcisP02[]" value='<?php foreach($dcisPArr0 as $look){if(strpos($look,"cribriform")!==FALSE){}else if(strpos($look,"micropapillary")!==FALSE){}else if(strpos($look,"papillary")!==FALSE){}else if(strpos($look,"solid")!==FALSE){}else if(strpos($look,"flat or clinging")!==FALSE){}else if(strpos($look,"comedo")!==FALSE){}else{echo $look;}}?>' size=70></div>
									</div>
								</tr></td>	
								<tr><td> <!-- Lymphovascular Invasion  -->
									<div id="sleftT"><label> Lymphovascular Invasion</label></div>
									<div id="sleftT">
										: Yes<input type="radio" name="lymphoInv[0]" value="yes" <?php if($lymphoInv[0]=="present"){echo "checked"; }?>  class="form-control name_list"/>&nbsp;&nbsp;&nbsp;&nbsp;&nbsp;
										No<input type="radio" name="lymphoInv[0]" value="no" <?php if($lymphoInv[0]=="absent"){echo "checked"; }?>  class="form-control name_list" />
									</div>
								</td></tr>
								<tr><td> <!-- Paget's Disease  -->
									<div id="sleftT"><label> Paget's Disease</label></div>
									<div id="sleftT">
										: Yes<input type="radio" name="PagetDis[0]" value="yes" <?php if($PagetDis[0]=="present"){echo "checked"; }?>   class="form-control name_list"/>&nbsp;&nbsp;&nbsp;&nbsp;&nbsp;
										No<input type="radio" name="PagetDis[0]" value="no" <?php if($PagetDis[0]=="absent"){echo "checked"; }?>  class="form-control name_list" />
									</div>
								</td></tr>
								<tr><td> <!-- Skin involment  -->
									<div id="sleftT"><label> Skin Involment</label></div>
									<div id="sleftT">
										: Yes<input type="radio" name="skinmicro[0]" value="yes" <?php if($skinmicro[0]=="present"){echo "checked"; }?>  class="form-control name_list"/>&nbsp;&nbsp;&nbsp;&nbsp;&nbsp;
										No<input type="radio" name="skinmicro[0]" value="no" <?php if($skinmicro[0]=="absent"){echo "checked"; }?>  class="form-control name_list" />
									</div>
								</td></tr>		
								<tr><td> <!-- Regional Lymph Node  -->
									<div id="sleftT"><label> Regional Lymph Node(s)</label></div>
									<div id="sleftT">
										: Yes<input type="radio" name="lymphnode[0]" value="yes"  onclick=yes('lymph_node') <?php if($lymphnode[0]=="yes"){echo "checked"; }?> class="form-control name_list"/>&nbsp;&nbsp;&nbsp;&nbsp;&nbsp;
										No<input type="radio" name="lymphnode[0]" value="no"  onclick=no('lymph_node') <?php if($lymphnode[0]=="no"){echo "checked"; }?>  class="form-control name_list" />
									</div>
								</td></tr>
								<tr><td> <!-- Regional Lymph Node - Options -->
									<div id="lymph_node" <?php if ($lymphnode[0]=="yes"){?>style="display:block"<?php }else{?>style="display:none"<?php } ?>>	
										<div id="sleft12">Total number of lymph nodes examined</div>
										<div id="sright12">:&nbsp;<input type="text" name="lymphTotal[0]" value='<?php if($lymphTotal[0]!="NA"){echo $lymphTotal[0];}?>' size=4></div>
										<div id="sleft12">Number of lymph nodes involved by tumour</div>
										<div id="sright12">:&nbsp;<input type="text" name="lymphMalignat[0]" value='<?php if($lymphMalignat[0]!="NA"){echo $lymphMalignat[0];}?>' size=4></div>
									</div>
								</tr></td>										
								<tr><td> <!-- Tumor -->
									<div id="sleftT"><label>Tumor(s)</label></div>
									<div id="sleftT">
										: Yes<input type="radio" name="tumormicro[0]" value="yes"  onclick=yes('tumor_micro') <?php if($tumormicro[0]=="yes"){echo "checked"; }?> class="form-control name_list"/>&nbsp;&nbsp;&nbsp;&nbsp;&nbsp;
										No<input type="radio" name="tumormicro[0]" value="no" onclick=no('tumor_micro') <?php if($tumormicro[0]=="no"){echo "checked"; }?> class="form-control name_list" />
									</div>
								</td></tr>
								<tr><td> <!-- Tumor - Options -->
									<div id="tumor_micro" <?php if ($tumormicro[0]=="yes"){?>style="display:block"<?php }else{?>style="display:none"<?php } ?> >
										<table class="table table-bordered" id="dynamic_field_tumorMicro" style="background-color:#f9f9f9" width=95%> <!-- Add Margin -->
											<div id="sleftT"><label><b>Tumor 1</b></label><input type="hidden" name="tumor_countMicro0[0]"></div><br><br>
											<div id="sleft1">Type</div>
											<div id="sright12">= <input type="text" name="tumortypeMicro0[0]" value='<?php if($tumortypeMicroArr0[0]!=""){echo $tumortypeMicroArr0[0];}else{echo "NA";} ?>' size=30></div><br><br>
											<div id="sleft1">Size</div>
											<div id="sright12">= <input type="text" name="tumorsizeMicro0[0]" value='<?php if($tumorsizeMicroArr0[0]!=""){echo $tumorsizeMicroArr0[0];}else{echo "NA";} ?>' size=30></div><br><br>
										</table>
										<br>&nbsp;<button type="button" name="add_tumorMicro" id="add_tumorMicro" class="btn btn-success" style="float: l">+</button><br><br>
									</div>
								</tr></td>
								<tr><td> <!-- Margin Microscopy -->
									<div id="sleftT"><label>Margin(s)</label></div>
									<div id="sleftT">
										: Yes<input type="radio" name="marginmicro[0]" value="yes"  onclick=yes('margin_micro') <?php if($marginmicro[0]=="yes"){echo "checked"; }?> class="form-control name_list"/>&nbsp;&nbsp;&nbsp;&nbsp;&nbsp;
										No<input type="radio" name="marginmicro[0]" value="no" onclick=no('margin_micro') <?php if($marginmicro[0]=="no"){echo "checked"; }?> class="form-control name_list" />
									</div>
								</td></tr>
								<tr><td> <!-- Margin - Options -->
									<div id="margin_micro" <?php if ($marginmicro[0]=="yes"){?>style="display:block"<?php }else{?>style="display:none"<?php } ?>> 
											<table class="table table-bordered" id="dynamic_field_marginMicro" style="background-color:#f9f9f9" width=95%> <!-- Add Margin -->
												<div id="sleftT"><label><b>Margin 1</b><input type="hidden" name="margin_countMicro0[0]"></label></div><br><br>
												<?php $marginSpecific = explode ("|", $marginsizeMicroArr0[0]); ?>
												<div id="sleft1">Type</div>
												<div id="sright12">= <input type="text" name="margintypeMicro0[0]" value='<?php if($margintypeMicroArr0[0]!=""){echo $margintypeMicroArr0[0];}else{echo "NA";}?>' size=30></div><br><br>
												<div id="sleft1">Anterior</div>
												<div id="sright1">= <input type="text" name="marginanteriorMicro0[0]" value='<?php $empty=TRUE; foreach($marginSpecific as $margin){if(strpos($margin,"anterior")!==FALSE){$margin=trim(str_replace("anterior margin = ","",$margin)); echo $margin;$empty=FALSE;}} if($empty==TRUE){echo "NA";}?>' size=12></div>
												<div id="sleft1">Deep</div>
												<div id="sright1">= <input type="text" name="margindeepMicro0[0]" value='<?php $empty=TRUE; foreach($marginSpecific as $margin){if(strpos($margin,"deep")!==FALSE){$margin=trim(str_replace("deep margin = ","",$margin)); echo $margin;$empty=FALSE;}} if($empty==TRUE){echo "NA";}?>' size=12></div>
												<div id="sleft1">Superior</div>
												<div id="sright1">= <input type="text" name="marginsuperiorMicro0[0]" value='<?php $empty=TRUE; foreach($marginSpecific as $margin){if(strpos($margin,"superior")!==FALSE){$margin=trim(str_replace("superior margin = ","",$margin)); echo $margin;$empty=FALSE;}} if($empty==TRUE){echo "NA";}?>' size=12></div>
												<div id="sleft1">Inferior</div>
												<div id="sright1">= <input type="text" name="margininferiorMicro0[0]" value='<?php $empty=TRUE; foreach($marginSpecific as $margin){if(strpos($margin,"inferior")!==FALSE){$margin=trim(str_replace("inferior margin = ","",$margin)); echo $margin;$empty=FALSE;}} if($empty==TRUE){echo "NA";}?>' size=12></div>
												<div id="sleft1">Medial</div>
												<div id="sright1">= <input type="text" name="marginmedialMicro0[0]" value='<?php $empty=TRUE; foreach($marginSpecific as $margin){if(strpos($margin,"medial")!==FALSE){$margin=trim(str_replace("medial margin = ","",$margin)); echo $margin;$empty=FALSE;}} if($empty==TRUE){echo "NA";}?>' size=12></div>
												<div id="sleft1">Lateral</div>
												<div id="sright1">= <input type="text" name="marginlateralMicro0[0]" value='<?php $empty=TRUE; foreach($marginSpecific as $margin){if(strpos($margin,"lateral")!==FALSE){$margin=trim(str_replace("lateral margin = ","",$margin)); echo $margin;$empty=FALSE;}} if($empty==TRUE){echo "NA";}?>' size=12></div>
												<div id="sleft1">Posterior</div>
												<div id="sright1">= <input type="text" name="marginposteriorMicro0[0]" value='<?php $empty=TRUE; foreach($marginSpecific as $margin){if(strpos($margin,"posterior")!==FALSE){$margin=trim(str_replace("posterior margin = ","",$margin)); echo $margin;$empty=FALSE;}} if($empty==TRUE){echo "NA";}?>' size=12></div>
												<div id="sleft1">Superficial</div>
												<div id="sright1">= <input type="text" name="marginsuperficialMicro0[0]" value='<?php $empty=TRUE; foreach($marginSpecific as $margin){if(strpos($margin,"superficial")!==FALSE){$margin=trim(str_replace("superficial margin = ","",$margin)); echo $margin;$empty=FALSE;}} if($empty==TRUE){echo "NA";}?>' size=12></div>
												<div id="sleft1">Peripheral</div>
												<div id="sright1">= <input type="text" name="marginperipheralMicro0[0]" value='<?php $empty=TRUE; foreach($marginSpecific as $margin){if(strpos($margin,"peripheral")!==FALSE){$margin=trim(str_replace("peripheral margin = ","",$margin)); echo $margin;$empty=FALSE;}} if($empty==TRUE){echo "NA";}?>' size=12></div>
												<div id="sleft1">Axis</div>
												<div id="sright1">= <input type="text" name="marginaxisMicro0[0]" value='<?php $empty=TRUE; foreach($marginSpecific as $margin){if(strpos($margin,"axis")!==FALSE){$margin=trim(str_replace("axis margin = ","",$margin)); echo $margin;$empty=FALSE;}} if($empty==TRUE){echo "NA";}?>' size=12></div>
												<div id="sleft1">Other (specify margin)</div>
												<div id="sright12">= <input type="text" name="marginotherMicro0[0]" value='<?php $empty=TRUE; foreach($marginSpecific as $margin){if(strpos($margin,"other")!==FALSE){$margin=trim(str_replace("other margin = ","",$margin)); echo $margin;$empty=FALSE;}} if($empty==TRUE){echo "NA";}?>' size=74></div>
											</table>
											<br>&nbsp;<button type="button" name="add_marginMicro" id="add_marginMicro" class="btn btn-success" style="float: l">+</button><br><br>
									</div>
								</tr></td>
								<tr><td> <!-- Immunohistochemistry -->
									<div id="sleftT"><label>Immunohistochemistry</label></div>
									<div id="sleftT">
										: Yes<input type="radio" name="immuno[0]" value="yes"  onclick=yes('immunochisto') <?php if($immuno[0]=="yes"){echo "checked"; }?> class="form-control name_list"/>&nbsp;&nbsp;&nbsp;&nbsp;&nbsp;
										No<input type="radio" name="immuno[0]" value="no" onclick=no('immunochisto') <?php if($immuno[0]=="no"){echo "checked"; }?> class="form-control name_list" />
									</div>
								</td></tr>
								<tr><td> <!-- Immunohistochemistry - Options -->
									<div id="immunochisto" <?php if ($immuno[0]=="yes"){?>style="display:block"<?php }else{?>style="display:none"<?php } ?>>
										<div><div id="sleft1">Estrogen Receptor</div>
										<div id="sright12"> : Positive<input type="radio" name="er[0]" value="positive" <?php $emtpy=TRUE; foreach($er0 as $er){if(strpos($er,"positive")!==FALSE){if($emtpy==TRUE){echo "checked"; $empty=FALSE;}}}?>   class="form-control name_list"/>&nbsp;&nbsp;&nbsp;&nbsp;&nbsp;
										Negative<input type="radio" name="er[0]" value="negative" <?php $emtpy=TRUE; foreach($er0 as $er){if(strpos($er,"negative")!==FALSE){if($emtpy==TRUE){echo "checked"; $empty=FALSE;}}}?>  class="form-control name_list" />&nbsp;&nbsp;&nbsp;&nbsp;&nbsp;
										Other (Specify) <input type="text" name="er2[0]" value='<?php $emtpy=TRUE;foreach($er0 as $er){if(strpos($er,"positive")!==FALSE){}else if(strpos($er,"negative")!==FALSE){}else{if($emtpy==TRUE){echo $er; $empty=FALSE;}}}?>' size=26>
										</div></div>
										<div><br><br><div id="sleft1">Progesterone  Receptor</div>
										<div id="sright12"> : Positive<input type="radio" name="pr[0]" value="positive" <?php $emtpy=TRUE; foreach($pr0  as $pr){if(strpos($pr,"positive")!==FALSE){if($emtpy==TRUE){echo "checked"; $empty=FALSE;}}}?>  class="form-control name_list"/>&nbsp;&nbsp;&nbsp;&nbsp;&nbsp;
										Negative<input type="radio" name="pr[0]" value="negative" <?php $emtpy=TRUE; foreach($pr0 as $pr){if(strpos($pr,"negative")!==FALSE){if($emtpy==TRUE){echo "checked"; $empty=FALSE;}}}?> class="form-control name_list" />&nbsp;&nbsp;&nbsp;&nbsp;&nbsp;
										Other (Specify) <input type="text" name="pr2[0]" value='<?php $emtpy=TRUE;foreach($pr0  as $pr){if(strpos($pr,"positive")!==FALSE){}else if(strpos($pr,"negative")!==FALSE){}else{if($emtpy==TRUE){echo $pr; $empty=FALSE;}}}?>' size=26>
										</div></div>
										<div><br><br><div id="sleft1">HER2</div>
										<div id="sright12"> : Positive<input type="radio" name="her[0]" value="positive" <?php $emtpy=TRUE; foreach($her0  as $her){if(strpos($her,"positive")!==FALSE){if($emtpy==TRUE){echo "checked"; $empty=FALSE;}}}?>  class="form-control name_list"/>&nbsp;&nbsp;&nbsp;&nbsp;&nbsp;
										Negative<input type="radio" name="her[0]" value="negative" <?php $emtpy=TRUE; foreach($her0 as $her){if(strpos($her,"negative")!==FALSE){if($emtpy==TRUE){echo "checked"; $empty=FALSE;}}}?> class="form-control name_list" />&nbsp;&nbsp;&nbsp;&nbsp;&nbsp;
										Equivocal <input type="radio" name="her[0]" value="equivocal" <?php $emtpy=TRUE; foreach($her0 as $her){if(strpos($her,"equivocal")!==FALSE){if($emtpy==TRUE){echo "checked"; $empty=FALSE;}}}?> class="form-control name_list" />&nbsp;&nbsp;&nbsp;&nbsp;&nbsp;
										Score <input type="text" name="her2[0]" value='<?php $emtpy=TRUE;foreach($her0 as $her){if(strpos($her,"positive")!==FALSE){}else if(strpos($her,"negative")!==FALSE){}else if(strpos($her,"equivocal")!==FALSE){}else{if($emtpy==TRUE){echo $her; $empty=FALSE;}}}?>' size=5>
										</div></div>
									</div>
								</td></tr>
							</table>
						<td><br><button type="button" name="addspecimen" id="addspecimen" class="btn btn-success" style="float: right">Add More</button><br></td>
					</div>
				</div>
			</form>
		</div>
			
		<div id="leftD" style="clear:both;">
			<input type="button" name="submit" id="submit" class="btn btn-info" value="Submit" style="float: left" />
			<br><br>
		</div>
	 
	</body>
</html>
<?php 
	date_default_timezone_set('Asia/Kuala_Lumpur');
	$date = date('Y/m/d H:i:s');
	$report = strval(preg_replace( '/[\W]/', '', $date));

?>
		
<script>

</script>

<script>
var TumorMacroTittleShow=0; var MarginMacroTittleShow=0;
var TumorMicroTittleShow=0; var MarginMicroTittleShow=0;
var arrayShow=1; var MarginarrayShow=1; 
var arrayShowMicro=1; var MarginarrayMicroShow=1;

function showTumorMacro(){
	<?php $i=0;?>
	var current_specimen= <?php echo $i;?>;
	<?php if(sizeof(${'tumortypeArr'.$i})>sizeof(${'tumorsizeArr'.$i})){$totaloop=sizeof(${'tumortypeArr'.$i});
	}else{$totaloop=sizeof(${'tumorsizeArr'.$i});} ?>
	//$('#dynamic_field_tumor'+section_id+'').append('<div id="tumormacroASection'+title+'"><tr id="tumormaA'+title+'"><td><div id="sleft12"><label><b>Tumor '+array+'</b></label><input type="hidden" name="tumor_count'+current_specimen+'['+array+']"></div><div id="sright12"><button type="button" name="remove" id="'+title+'"  style="float: right" class="btn btn-danger btn_removeTumorMarcoA" >X</button></div><br><br><td></tr></div>');
	//$('#dynamic_field_tumor'+section_id+'').append(tumorA);
	//$('#dynamic_field_tumor'+section_id+'').append('<tr id="tumormaA'+title+'"><td></td></tr>');
	var title=2;
	
	<?php for($numT=1;$numT<$totaloop;$numT++){?>
		var tumor1='<div id="tumormacro'+title+'"><tr id="tumorma'+title+'"><td><div id="sleft1">Type</div><div id="sright12">= <input type="text" name="tumortype'+current_specimen+'['+arrayShow+']" value="<?php if($numT>sizeof(${'tumortypeArr'.$i})-1){${'tumortypeArr'.$i}[$numT]="NA";} if(${'tumortypeArr'.$i}[$numT]!=""){echo ${'tumortypeArr'.$i}[$numT];}?>" size=30></div><br><br>';
		var tumor2='<div id="sleft1">Size</div><div id="sright12">= <input type="text" name="tumorsize'+current_specimen+'['+arrayShow+']" value="<?php if($numT>sizeof(${'tumorsizeArr'.$i})-1){${'tumorsizeArr'.$i}[$numT]="NA";} if(${'tumorsizeArr'.$i}[$numT]!=""){echo ${'tumorsizeArr'.$i}[$numT];} ?>" size=30></div><br><br></td></tr></div>';
		var tumor=tumor1.concat(tumor2);
		if(current_specimen==0){
			$('#dynamic_field_tumor').append('<div id="tumormacroSection'+title+'"><tr id="tumorma'+title+'"><td><div id="sleft12"><label><b>Tumor '+title+'</b></label><input type="hidden" name="tumor_count'+current_specimen+'['+arrayShow+']"></div><div id="sright12"><button type="button" name="remove" id="'+title+'"  style="float: right" class="btn btn-danger btn_removeTumorMarco" >X</button></div><br><br><td></tr></div>');
			$('#dynamic_field_tumor').append(tumor);
			$('#dynamic_field_tumor').append('<tr id="tumorma'+title+'"><td></td></tr>');
		}else{
			alert("Next");
			
			$('#dynamic_field_tumor2').append('<div id="tumormacroSection'+title+'"><tr id="tumorma'+title+'"><td><div id="sleft12"><label><b>Tumor '+title+'</b></label><input type="hidden" name="tumor_count'+current_specimen+'['+arrayShow+']"></div><div id="sright12"><button type="button" name="remove" id="'+title+'"  style="float: right" class="btn btn-danger btn_removeTumorMarco" >X</button></div><br><br><td></tr></div>');
			$('#dynamic_field_tumor2').append(tumor);
			$('#dynamic_field_tumor2').append('<tr id="tumorma'+title+'"><td></td></tr>');

		}
		TumorMacroTittleShow = title;
		title++;
		arrayShow++;
	<?php }?>
	return TumorMacroTittleShow;
	
}
function showTumorMicro(){
	<?php $i=0;?>
	var current_specimen= <?php echo $i;?>;
	<?php if(sizeof(${'tumortypeMicroArr'.$i})>sizeof(${'tumorsizeMicroArr'.$i})){$totaloop=sizeof(${'tumortypeMicroArr'.$i});
	}else{$totaloop=sizeof(${'tumorsizeMicroArr'.$i});} ?>
	var title=2;
	<?php for($numT=1;$numT<$totaloop;$numT++){?>
		var tumor1='<div id="tumormicro'+title+'"><tr id="tumormi'+title+'"><td><div id="sleft1">Type</div><div id="sright12">= <input type="text" name="tumortypeMicro'+current_specimen+'['+arrayShowMicro+']" value="<?php if($numT>sizeof(${'tumortypeMicroArr'.$i})-1){${'tumortypeMicroArr'.$i}[$numT]="NA";} if(${'tumortypeMicroArr'.$i}[$numT]!=""){echo ${'tumortypeMicroArr'.$i}[$numT];}?>" size=30></div><br><br>';
		var tumor2='<div id="sleft1">Size</div><div id="sright12">= <input type="text" name="tumorsizeMicro0['+arrayShowMicro+']" value="<?php if($numT>sizeof(${'tumorsizeMicroArr'.$i})-1){${'tumorsizeMicroArr'.$i}[$numT]="NA";} if(${'tumorsizeMicroArr'.$i}[$numT]!=""){echo ${'tumorsizeMicroArr'.$i}[$numT];} ?>" size=30></div><br><br></td></tr></div>';
		var tumor=tumor1.concat(tumor2);
		$('#dynamic_field_tumorMicro').append('<div id="tumormicroSection'+title+'"><tr id="tumormi'+title+'"><td><div id="sleft12"><label><b>Tumor '+title+'</b><input type="hidden" name="tumor_countMicro0['+arrayShowMicro+']"></label></div><div id="sright12"><button type="button" name="remove" id="'+title+'"  style="float: right" class="btn btn-danger btn_removeTumorMirco" >X</button></div><br><br><td></tr></div>');
		$('#dynamic_field_tumorMicro').append(tumor);
		$('#dynamic_field_tumorMicro').append('<tr id="tumormi'+title+'"><td></td></tr>');
		TumorMicroTittleShow = title;
		title++;
		arrayShowMicro++;
	<?php }?>
	return TumorMicroTittleShow;
}
function showMarginMacro(){
	<?php $i=0;?>
	var current_specimen= <?php echo $i;?>;
	<?php if(sizeof(${'margintypeArr'.$i})>sizeof(${'marginsizeArr'.$i})){$totaloop=sizeof(${'margintypeArr'.$i});
	}else{$totaloop=sizeof(${'marginsizeArr'.$i});} ?>
	var title=2;
	<?php for($numT=1;$numT<$totaloop;$numT++){?>
		<?php if($numT>sizeof(${'marginsizeArr'.$i})-1){${'marginsizeArr'.$i}[$numT]="NA";}?>
		<?php $marginSpecific = explode ("|", ${'marginsizeArr'.$i}[$numT]);?>	
		var margin1='<div id="marginmacro'+title+'"><tr id="margin'+title+'"><td><div id="sleft1">Type</div><div id="sright12">= <input type="text" name="margintypeMicro0['+MarginarrayShow+']" value="<?php if($numT==sizeof(${'margintypeArr'.$i})){${'margintypeArr'.$i}[$numT]="NA";} if(${'margintypeArr'.$i}[$numT]!=""){echo ${'margintypeArr'.$i}[$numT];}?>" size=30></div><br><br>';
		var margin2='<div id="sleft1">Anterior</div><div id="sright1">= <input type="text" name="marginanteriorMicro0['+MarginarrayShow+']" value="<?php $empty=TRUE; foreach($marginSpecific as $margin){if(strpos($margin,"anterior")!==FALSE){$margin=trim(str_replace("anterior margin = ","",$margin)); echo $margin;$empty=FALSE;}} if($empty==TRUE){echo "NA";}?>" size=12></div><div id="sleft1">Deep</div><div id="sright1">= <input type="text" name="margindeepMicro0['+MarginarrayShow+']" value="<?php $empty=TRUE; foreach($marginSpecific as $margin){if(strpos($margin,"deep")!==FALSE){$margin=trim(str_replace("deep margin = ","",$margin)); echo $margin;$empty=FALSE;}} if($empty==TRUE){echo "NA";}?>" size=12></div>';
		var margin3='<div id="sleft1">Superior</div><div id="sright1">= <input type="text" name="marginsuperiorMicro0['+MarginarrayShow+']" value="<?php $empty=TRUE; foreach($marginSpecific as $margin){if(strpos($margin,"superior")!==FALSE){$margin=trim(str_replace("superior margin = ","",$margin)); echo $margin;$empty=FALSE;}} if($empty==TRUE){echo "NA";}?>" size=12></div><div id="sleft1">Inferior</div><div id="sright1">= <input type="text" name="margininferiorMicro0['+MarginarrayShow+']" value="<?php $empty=TRUE; foreach($marginSpecific as $margin){if(strpos($margin,"inferior")!==FALSE){$margin=trim(str_replace("inferior margin = ","",$margin)); echo $margin;$empty=FALSE;}} if($empty==TRUE){echo "NA";}?>" size=12></div>';
		var margin4='<div id="sleft1">Medial</div><div id="sright1">= <input type="text" name="marginmedialMicro0['+MarginarrayShow+']" value="<?php $empty=TRUE; foreach($marginSpecific as $margin){if(strpos($margin,"medial")!==FALSE){$margin=trim(str_replace("medial margin = ","",$margin)); echo $margin;$empty=FALSE;}} if($empty==TRUE){echo "NA";}?>" size=12></div><div id="sleft1">Lateral</div><div id="sright1">= <input type="text" name="marginlateralMicro0['+MarginarrayShow+']" value="<?php $empty=TRUE; foreach($marginSpecific as $margin){if(strpos($margin,"lateral")!==FALSE){$margin=trim(str_replace("lateral margin = ","",$margin)); echo $margin;$empty=FALSE;}} if($empty==TRUE){echo "NA";}?>" size=12></div>';
		var margin5='<div id="sleft1">Posterior</div><div id="sright1">= <input type="text" name="marginposteriorMicro0['+MarginarrayShow+']" value="<?php $empty=TRUE; foreach($marginSpecific as $margin){if(strpos($margin,"posterior")!==FALSE){$margin=trim(str_replace("posterior margin = ","",$margin)); echo $margin;$empty=FALSE;}} if($empty==TRUE){echo "NA";}?>" size=12></div><div id="sleft1">Superficial</div><div id="sright1">= <input type="text" name="marginsuperficialMicro0['+MarginarrayShow+']" value="<?php $empty=TRUE; foreach($marginSpecific as $margin){if(strpos($margin,"superficial")!==FALSE){$margin=trim(str_replace("superficial margin = ","",$margin)); echo $margin;$empty=FALSE;}} if($empty==TRUE){echo "NA";}?>" size=12></div>';
		var margin6='<div id="sleft1">Peripheral</div><div id="sright1">= <input type="text" name="marginperipheralMicro0['+MarginarrayShow+']" value="<?php $empty=TRUE; foreach($marginSpecific as $margin){if(strpos($margin,"peripheral")!==FALSE){$margin=trim(str_replace("peripheral margin = ","",$margin)); echo $margin;$empty=FALSE;}} if($empty==TRUE){echo "NA";}?>" size=12></div><div id="sleft1">Axis</div><div id="sright1">= <input type="text" name="marginaxisMicro0['+MarginarrayShow+']" value="<?php $empty=TRUE; foreach($marginSpecific as $margin){if(strpos($margin,"axis")!==FALSE){$margin=trim(str_replace("axis margin = ","",$margin)); echo $margin;$empty=FALSE;}} if($empty==TRUE){echo "NA";}?>" size=12></div>';
		var margin7='<div id="sleft1">Other (specify margin)</div><div id="sright12">= <input type="text" name="marginotherMicro0['+MarginarrayShow+']" value="<?php $empty=TRUE; foreach($marginSpecific as $margin){if(strpos($margin,"other")!==FALSE){$margin=trim(str_replace("other margin = ","",$margin)); echo $margin;$empty=FALSE;}} if($empty==TRUE){echo "NA";}?>" size=74></div></td></tr></div>';
		var margin=margin1.concat(margin2,margin3,margin4,margin5,margin6,margin7);

	    $('#dynamic_field_margin').append('<div id="marginSection'+title+'"><br><tr id="margin'+title+'"><td><div id="sleft12"><label><b>Margin '+title+'</b></label><input type="hidden" name="margin_count0['+MarginarrayShow+']"></div><div id="sright12"><button type="button" name="remove" id="'+title+'"  style="float: right" class="btn btn-danger btn_removeMarginMacro" >X</button></div><td></tr><br><br></div>');
		$('#dynamic_field_margin').append(margin);
		$('#dynamic_field_margin').append('<tr id="margin'+title+'"><td></td></tr>');
		MarginMacroTittleShow = title;
		title++;
		MarginarrayShow++;
	<?php }?>
	return MarginMacroTittleShow;
}
function showMarginMicro(){
	<?php $i=0;?>
	var current_specimen= <?php echo $i;?>;
	<?php if(sizeof(${'margintypeMicroArr'.$i})>sizeof(${'marginsizeMicroArr'.$i})){$totaloop=sizeof(${'margintypeMicroArr'.$i});
	}else{$totaloop=sizeof(${'marginsizeMicroArr'.$i});} ?>
	var title=2;
	<?php for($numT=1;$numT<$totaloop;$numT++){?>
		<?php if($numT>sizeof(${'marginsizeMicroArr'.$i})-1){${'marginsizeMicroArr'.$i}[$numT]="NA";}?>
		<?php $marginSpecific = explode ("|", ${'marginsizeMicroArr'.$i}[$numT]);?>	
		var margin1='<div id="marginmicro'+title+'"><tr id="marginMicro'+title+'"><td><div id="sleft1">Type</div><div id="sright12">= <input type="text" name="margintype0['+MarginarrayMicroShow+']" value="<?php if($numT==sizeof(${'margintypeMicroArr'.$i})){${'margintypeMicroArr'.$i}[$numT]="NA";} if(${'margintypeMicroArr'.$i}[$numT]!=""){echo ${'margintypeMicroArr'.$i}[$numT];}?>" size=30></div><br><br>';
		var margin2='<div id="sleft1">Anterior</div><div id="sright1">= <input type="text" name="marginanterior0['+MarginarrayMicroShow+']" value="<?php $empty=TRUE; foreach($marginSpecific as $margin){if(strpos($margin,"anterior")!==FALSE){$margin=trim(str_replace("anterior margin = ","",$margin)); echo $margin;$empty=FALSE;}} if($empty==TRUE){echo "NA";}?>" size=12></div><div id="sleft1">Deep</div><div id="sright1">= <input type="text" name="margindeep0['+MarginarrayMicroShow+']" value="<?php $empty=TRUE; foreach($marginSpecific as $margin){if(strpos($margin,"deep")!==FALSE){$margin=trim(str_replace("deep margin = ","",$margin)); echo $margin;$empty=FALSE;}} if($empty==TRUE){echo "NA";}?>" size=12></div>';
		var margin3='<div id="sleft1">Superior</div><div id="sright1">= <input type="text" name="marginsuperior0['+MarginarrayMicroShow+']" value="<?php $empty=TRUE; foreach($marginSpecific as $margin){if(strpos($margin,"superior")!==FALSE){$margin=trim(str_replace("superior margin = ","",$margin)); echo $margin;$empty=FALSE;}} if($empty==TRUE){echo "NA";}?>" size=12></div><div id="sleft1">Inferior</div><div id="sright1">= <input type="text" name="margininferior0['+MarginarrayMicroShow+']" value="<?php $empty=TRUE; foreach($marginSpecific as $margin){if(strpos($margin,"inferior")!==FALSE){$margin=trim(str_replace("inferior margin = ","",$margin)); echo $margin;$empty=FALSE;}} if($empty==TRUE){echo "NA";}?>" size=12></div>';
		var margin4='<div id="sleft1">Medial</div><div id="sright1">= <input type="text" name="marginmedial0['+MarginarrayMicroShow+']" value="<?php $empty=TRUE; foreach($marginSpecific as $margin){if(strpos($margin,"medial")!==FALSE){$margin=trim(str_replace("medial margin = ","",$margin)); echo $margin;$empty=FALSE;}} if($empty==TRUE){echo "NA";}?>" size=12></div><div id="sleft1">Lateral</div><div id="sright1">= <input type="text" name="marginlateral0['+MarginarrayMicroShow+']" value="<?php $empty=TRUE; foreach($marginSpecific as $margin){if(strpos($margin,"lateral")!==FALSE){$margin=trim(str_replace("lateral margin = ","",$margin)); echo $margin;$empty=FALSE;}} if($empty==TRUE){echo "NA";}?>" size=12></div>';
		var margin5='<div id="sleft1">Posterior</div><div id="sright1">= <input type="text" name="marginposterior0['+MarginarrayMicroShow+']" value="<?php $empty=TRUE; foreach($marginSpecific as $margin){if(strpos($margin,"posterior")!==FALSE){$margin=trim(str_replace("posterior margin = ","",$margin)); echo $margin;$empty=FALSE;}} if($empty==TRUE){echo "NA";}?>" size=12></div><div id="sleft1">Superficial</div><div id="sright1">= <input type="text" name="marginsuperficial0['+MarginarrayMicroShow+']" value="<?php $empty=TRUE; foreach($marginSpecific as $margin){if(strpos($margin,"superficial")!==FALSE){$margin=trim(str_replace("superficial margin = ","",$margin)); echo $margin;$empty=FALSE;}} if($empty==TRUE){echo "NA";}?>" size=12></div>';
		var margin6='<div id="sleft1">Peripheral</div><div id="sright1">= <input type="text" name="marginperipheral0['+MarginarrayMicroShow+']" value="<?php $empty=TRUE; foreach($marginSpecific as $margin){if(strpos($margin,"peripheral")!==FALSE){$margin=trim(str_replace("peripheral margin = ","",$margin)); echo $margin;$empty=FALSE;}} if($empty==TRUE){echo "NA";}?>" size=12></div><div id="sleft1">Axis</div><div id="sright1">= <input type="text" name="marginaxis0['+MarginarrayMicroShow+']" value="<?php $empty=TRUE; foreach($marginSpecific as $margin){if(strpos($margin,"axis")!==FALSE){$margin=trim(str_replace("axis margin = ","",$margin)); echo $margin;$empty=FALSE;}} if($empty==TRUE){echo "NA";}?>"size=12></div>';
		var margin7='<div id="sleft1">Other (specify margin)</div><div id="sright12">= <input type="text" name="marginother0['+MarginarrayMicroShow+']" value="<?php $empty=TRUE; foreach($marginSpecific as $margin){if(strpos($margin,"other")!==FALSE){$margin=trim(str_replace("other margin = ","",$margin)); echo $margin;$empty=FALSE;}} if($empty==TRUE){echo "NA";}?>" size=74></div></td></tr></div>';
		var margin=margin1.concat(margin2,margin3,margin4,margin5,margin6,margin7);

	    $('#dynamic_field_marginMicro').append('<div id="marginmicroSection'+title+'"><br><tr id="marginMicro'+title+'"><td><div id="sleft12"><label><b>Margin '+title+'</b></label><input type="hidden" name="margin_countMicro0['+MarginarrayMicroShow+']"></div><div id="sright12"><button type="button" name="remove" id="'+title+'"  style="float: right" class="btn btn-danger btn_removeMarginMicro" >X</button></div><td></tr><br><br></div>');
		$('#dynamic_field_marginMicro').append(margin);
		$('#dynamic_field_marginMicro').append('<tr id="marginMicro'+title+'"><td></td></tr>');
		MarginMicroTittleShow = title;
		title++;
		MarginarrayMicroShow++;
	<?php }?>
	return MarginMicroTittleShow;
}

function showSpecimen(){
	
	var SpecimenTitle=0;
	<?php for($i=0;$i<$num_specimen-1;$i++){?>
			SpecimenArray=<?php echo $i+1;?>;
			SpecimenTitle=SpecimenArray+1;
	
			var typeprocedure1='<tr id="specimen'+SpecimenTitle+'"><td><div id="typeprocedure'+SpecimenTitle+'" <?php if ($procedure[$i+1]=="yes"){?>style="display:block"<?php }else{?>style="display:none"<?php } ?> ><div id="sleft1">Needle biopsy</div><div id="sright1"><input type="radio" name="procedureT[+SpecimenArray+]" value="needle biopsy" <?php if($procedureT[$i+1]=="needle biopsy"){echo "checked"; }?> class="form-control name_list" /></div>';
			var typeprocedure2='<div id="sleft1">Excision</div><div id="sright1"><input type="radio" name="procedureT['+SpecimenArray+']" value="excision" <?php if($procedureT[$i+1]=="excision"){echo "checked"; }?>   class="form-control name_list" /></div>';
			var typeprocedure3='<div id="sleft1">Total mastectomy</div><div id="sright1"><input type="radio" name="procedureT['+SpecimenArray+']" value="mastectomy" <?php if($procedureT[$i+1]=="mastectomy"){echo "checked"; }?> class="form-control name_list" /></div>';
			var typeprocedure4='<div id="sleft1">Other (Specify)</div><div id="sright1"><input type="radio" name="procedureT['+SpecimenArray+']" value="NA" <?php if($procedureT[$i+1]!="needle biopsy"&&$procedureT[$i+1]!="excision"&&$procedureT[$i+1]!="mastectomy"){echo "checked"; }?> ><input type="text" name="procedureT2['+SpecimenArray+']" <?php if($procedureT[$i+1]!="needle biopsy"&&$procedureT[$i+1]!="excision"&&$procedureT[$i+1]!="mastectomy"){?> value="<?php echo $procedureT[$i+1] ; }?>" size=25></div></div></tr></td>';
			var typeprocedure=typeprocedure1.concat(typeprocedure2,typeprocedure3,typeprocedure4);	
			
			var histotype1='<tr id="specimen'+SpecimenTitle+'"><td><div id="histotype'+SpecimenTitle+'" <?php if ($histType[$i+1]=="yes"){?>style="display:block"<?php }else{?>style="display:none"<?php } ?> ><div id="sleft11">No residual invasive carcinoma</div><div id="sright11"><input type="checkbox" name="histoT'+SpecimenArray+'[]" value="no residual invasive carcinoma"  <?php foreach(${'histoTypeArr'.($i+1)} as $type){if(strpos($type,"no residual invasive carcinoma")!==FALSE){ echo "checked"; }}?> class="form-control name_list" /></div>';
			var histotype2='<div id="sleft11">&nbsp;&nbsp;&nbsp;&nbsp;&nbsp;&nbsp;&nbsp;&nbsp;Invasive carcinoma of no special type</div><div id="sright11"><input type="checkbox" name="histoT'+SpecimenArray+'[]" value="invasive carcinoma of no special type" <?php foreach(${'histoTypeArr'.($i+1)} as $type){if(strpos($type,"invasive carcinoma of no special type")!==FALSE){ echo "checked"; }}?> class="form-control name_list" /></div>';
			var histotype3='<div id="sleft11">Micro-invasive carcinoma</div><div id="sright11"><input type="checkbox" name="histoT'+SpecimenArray+'[]" value="micro-invasive carcinoma" <?php foreach(${'histoTypeArr'.($i+1)} as $type){if(strpos($type,"micro-invasive carcinoma")!==FALSE){ echo "checked"; }}?> class="form-control name_list" /></div>';
			var histotype4='<div id="sleft11">&nbsp;&nbsp;&nbsp;&nbsp;&nbsp;&nbsp;&nbsp;&nbsp;Invasive lobular carcinoma</div><div id="sright11"><input type="checkbox" name="histoT'+SpecimenArray+'[]" value="invasive lobular carcinoma" <?php foreach(${'histoTypeArr'.($i+1)} as $type){if(strpos($type,"invasive lobular carcinoma")!==FALSE){ echo "checked"; }}?>  class="form-control name_list" /></div>';
			var histotype5='<div id="sleft11">Invasive carcinoma with mixed ductal and lobular features</div><div id="sright11"><input type="checkbox" name="histoT'+SpecimenArray+'[]" value="invasive carcinoma with mixed ductal and lobular features" <?php foreach(${'histoTypeArr'.($i+1)} as $type){if(strpos($type,"invasive carcinoma with mixed ductal and lobular features")!==FALSE){ echo "checked"; }}?> class="form-control name_list" /></div>';
			var histotype6='<div id="sleft11">&nbsp;&nbsp;&nbsp;&nbsp;&nbsp;&nbsp;&nbsp;&nbsp;Tubular carcinoma</div><div id="sright11"><input type="checkbox" name="histoT'+SpecimenArray+'[]" value="tubular carcinoma" <?php foreach(${'histoTypeArr'.($i+1)} as $type){if(strpos($type,"tubular carcinoma")!==FALSE){ echo "checked"; }}?> class="form-control name_list" /></div>';
			var histotype7='<div id="sleft11">Invasive cribriform carcinoma</div><div id="sright11"><input type="checkbox" name="histoT'+SpecimenArray+'[]" value="invasive cribriform carcinoma" <?php foreach(${'histoTypeArr'.($i+1)} as $type){if(strpos($type,"invasive cribriform carcinoma")!==FALSE){ echo "checked"; }}?> class="form-control name_list" /></div>';
			var histotype8='<div id="sleft11">&nbsp;&nbsp;&nbsp;&nbsp;&nbsp;&nbsp;&nbsp;&nbsp;Mucinous carcinoma</div><div id="sright11"><input type="checkbox" name="histoT'+SpecimenArray+'[]" value="mucinous carcinoma" <?php foreach(${'histoTypeArr'.($i+1)} as $type){if(strpos($type,"mucinous carcinoma")!==FALSE){ echo "checked"; }}?> class="form-control name_list" /></div>';
			var histotype9='<div id="sleft11">Invasive micropapillary carcinoma</div><div id="sright11"><input type="checkbox" name="histoT'+SpecimenArray+'[]" value="invasive micropapillary carcinoma" <?php foreach(${'histoTypeArr'.($i+1)} as $type){if(strpos($type,"invasive micropapillary carcinoma")!==FALSE){ echo "checked"; }}?> class="form-control name_list" /></div>';
			var histotype10='<div id="sleft11">&nbsp;&nbsp;&nbsp;&nbsp;&nbsp;&nbsp;&nbsp;&nbsp;Apocrine adenocarcinoma</div><div id="sright11"><input type="checkbox" name="histoT'+SpecimenArray+'[]" value="apocrine adenocarcinoma" <?php foreach(${'histoTypeArr'.($i+1)} as $type){if(strpos($type,"apocrine adenocarcinoma")!==FALSE){ echo "checked"; }}?> class="form-control name_list" /></div>';
			var histotype11='<div id="sleft11">Metaplastic carcinoma</div><div id="sright11"><input type="checkbox" name="histoT'+SpecimenArray+'[]" value="metaplastic carcinoma" <?php foreach(${'histoTypeArr'.($i+1)} as $type){if(strpos($type,"metaplastic carcinoma")!==FALSE){ echo "checked"; }}?> class="form-control name_list" /></div>';
			var histotype12='<div id="sleft11">&nbsp;&nbsp;&nbsp;&nbsp;&nbsp;&nbsp;&nbsp;&nbsp;Encapsulated papillary carcinoma with invasion</div><div id="sright11"><input type="checkbox" name="histoT'+SpecimenArray+'[]" value="encapsulated papillary carcinoma with invasion"  <?php foreach(${'histoTypeArr'.($i+1)} as $type){if(strpos($type,"encapsulated papillary carcinoma with invasion")!==FALSE){ echo "checked"; }}?> class="form-control name_list" /></div>';
			var histotype13='<div id="sleft11">Solid papillary carcinoma with invasion</div><div id="sright11"><input type="checkbox" name="histoT'+SpecimenArray+'[]" value="solid papillary carcinoma with invasion" <?php foreach(${'histoTypeArr'.($i+1)} as $type){if(strpos($type,"solid papillary carcinoma with invasion")!==FALSE){ echo "checked"; }}?> class="form-control name_list" /></div>';
			var histotype14='<div id="sleft11">&nbsp;&nbsp;&nbsp;&nbsp;&nbsp;&nbsp;&nbsp;&nbsp;Intraductal papillary adenocarcinoma with invasion</div><div id="sright11"><input type="checkbox" name="histoT'+SpecimenArray+'[]" value="intraductal papillary adenocarcinoma with invasion" <?php foreach(${'histoTypeArr'.($i+1)} as $type){if(strpos($type,"intraductal papillary adenocarcinoma with invasion")!==FALSE){ echo "checked"; }}?> class="form-control name_list" /></div>';
			var histotype15='<div id="sleft11">Adenoid cystic carcinoma</div><div id="sright11"><input type="checkbox" name="histoT'+SpecimenArray+'[]" value="adenoid cystic carcinoma" <?php foreach(${'histoTypeArr'.($i+1)} as $type){if(strpos($type,"adenoid cystic carcinoma")!==FALSE){ echo "checked"; }}?> class="form-control name_list" /></div>';
			var histotype16='<div id="sleft11">&nbsp;&nbsp;&nbsp;&nbsp;&nbsp;&nbsp;&nbsp;&nbsp;Neuroendocrine tumor</div><div id="sright11"><input type="checkbox" name="histoT'+SpecimenArray+'[]" value="neuroendocrine tumor" <?php foreach(${'histoTypeArr'.($i+1)} as $type){if(strpos($type,"neuroendocrine tumor")!==FALSE){ echo "checked"; }}?>  class="form-control name_list" /></div>';
			var histotype17='<div id="sleft11">Neuroendocrine carcinoma</div><div id="sright11"><input type="checkbox" name="histoT'+SpecimenArray+'[]" value="neuroendocrine carcinoma" <?php foreach(${'histoTypeArr'.($i+1)} as $type){if(strpos($type,"neuroendocrine carcinoma")!==FALSE){ echo "checked"; }}?> class="form-control name_list" /></div>';
			var histotype18='<div id="sleft11">&nbsp;&nbsp;&nbsp;&nbsp;&nbsp;&nbsp;&nbsp;&nbsp;Invasive carcinoma, type cannot be determined</div><div id="sright11"><input type="checkbox" name="histoT'+SpecimenArray+'[]" value="invasive carcinoma, type cannot be determined" <?php foreach(${'histoTypeArr'.($i+1)} as $type){if(strpos($type,"invasive carcinoma, type cannot be determined")!==FALSE){ echo "checked"; }}?> class="form-control name_list" /></div>';
			var histotype19='<div id="sleft12">Invasive carcinoma with features of (specify)</div><div id="sright12"><input type="text" name="histoT02['+SpecimenArray+']" <?php foreach(${'histoTypeArr'.($i+1)} as $type){if(strpos($type,"first manual text")!==FALSE){ $type=trim(str_replace("first manual text: ","",$type));?> value="<?php echo $type;}}?>" size=70><input type="hidden" name="histoT02_5['+SpecimenArray+']" value="first manual text: "></div>';
			var histotype20='<div id="sleft12">Other histologic type (specify)</div><div id="sright12"><input type="text" name="histoT03['+SpecimenArray+']" <?php foreach(${'histoTypeArr'.($i+1)} as $type){if(strpos($type,"second manual text")!==FALSE){ $type=trim(str_replace("second manual text: ","",$type));?> value="<?php echo $type;}}?>" size=70><input type="hidden" name="histoT03_5['+SpecimenArray+']" value="second manual text: "></div></div></tr></td>';
			var histotype=histotype1.concat(histotype2,histotype3,histotype4,histotype5,histotype6,histotype7,histotype8,histotype9,histotype10,histotype11,histotype12,histotype13,histotype14,histotype15,histotype16,histotype17,histotype18,histotype19,histotype20);
			
			var histograde1='<tr id="specimen'+SpecimenTitle+'"><td><div id="histograde'+SpecimenTitle+'" <?php if ($histGrade[$i+1]=="yes"){?>style="display:block"<?php }else{?>style="display:none"<?php } ?> ><div id="sleft1"><label>Grade</label></div><div id="sright1">:<select name ="histoG['+SpecimenArray+']"  style="max-width:100%;">';
			var histograde2='<option value=""  <?php if($histoG[$i+1]!=1&&$histoG[$i+1]!=2&&$histoG[$i+1]!=3){echo "selected";}?> selected disabled hidden class="form-control name_list">Select one</option><option value="1"  <?php if($histoG[$i+1]==1){echo "selected"; }?> class="form-control name_list"> 1 </option><option value="2" <?php if($histoG[$i+1]==2){echo "selected"; }?> class="form-control name_list">2</option><option value="3" <?php if($histoG[$i+1]==3){echo "selected"; }?> class="form-control name_list">3</option></select>';
			var histograde3='</div><br><br><div id="sleft12">Grade cannot be determined (explain)</div><div id="sright12"><input type="text" name="histoG2['+SpecimenArray+']"  <?php if($histoG[$i+1]!="1"&&$histoG[$i+1]!="2"&&$histoG[$i+1]!="3"){?> value="<?php echo $histoG[$i+1]; }?>" size=70></div></div></tr></td>';
			var histograde=	histograde1.concat(histograde2,histograde3);
			
			var tumor1='<tr id="specimen'+SpecimenTitle+'"><td><div id="tumor_macro'+SpecimenTitle+'" <?php if ($tumormacro[$i+1]=="yes"){?>style="display:block"<?php }else{?>style="display:none"<?php } ?>><table class="table table-bordered" id="dynamic_field_tumor'+SpecimenTitle+'" style="background-color:#f9f9f9" width=95%>';
			var tumor2='<div id="sleftT"><label><b>Tumor 1</b></label></div><br><br><div id="sleft1">Type</div>	<div id="sright12">= <input type="text" name="tumortype'+SpecimenArray+'[0]" value="<?php if(${'tumortypeArr'.($i+1)}[0]!=""){echo ${'tumortypeArr'.($i+1)}[0];}else{echo "NA";} ?>" size=30></div><br><br>';
			var tumor3='<div id="sleft1">Size</div><div id="sright12">= <input type="text" name="tumorsize'+SpecimenArray+'[0]" value="<?php if(${'tumorsizeArr'.($i+1)}[0]!=""){echo ${'tumorsizeArr'.($i+1)}[0];}else{echo "NA";} ?>" size=30></div><br><br></table><br>&nbsp;<button type="button" name="add_tumorA2'+SpecimenTitle+'" id="add_tumorA2'+SpecimenTitle+'" class="btn btn-success" style="float: l">+</button><br><br></div></tr></td>';
			var tumor=tumor1.concat(tumor2,tumor3);	
			
			<?php $marginSpecific = explode ("|", ${'marginsizeArr'.($i+1)}[0]); ?>
			var margin1='<tr id="specimen'+SpecimenTitle+'"><td><div id="margin_macro'+SpecimenTitle+'"<?php if ($marginmacro[$i+1]=="yes"){?>style="display:block"<?php }else{?>style="display:none"<?php } ?> ><table class="table table-bordered" id="dynamic_field_margin'+SpecimenTitle+'" style="background-color:#f9f9f9" width=95%><div id="sleftT"><label><b>Margin 1</b></label></div><br><br><div id="sleft1">Type</div><div id="sright12">= <input type="text" name="margintype'+SpecimenArray+'[0]" value="<?php if(${'margintypeArr'.($i+1)}[0]!=""){echo ${'margintypeArr'.($i+1)}[0];}else{echo "NA";}?>" size=30></div><br><br>';
			var margin2='<div id="sleft1">Anterior</div><div id="sright1">= <input type="text" name="marginanterior'+SpecimenArray+'[0]" value="<?php $empty=TRUE; foreach($marginSpecific as $margin){if(strpos($margin,"anterior")!==FALSE){$margin=trim(str_replace("anterior margin = ","",$margin)); echo $margin;$empty=FALSE;}} if($empty==TRUE){echo "NA";}?>" size=12></div><div id="sleft1">Deep</div><div id="sright1">= <input type="text" name="margindeep'+SpecimenArray+'[0]" value="<?php $empty=TRUE; foreach($marginSpecific as $margin){if(strpos($margin,"deep")!==FALSE){$margin=trim(str_replace("deep margin = ","",$margin)); echo $margin;$empty=FALSE;}} if($empty==TRUE){echo "NA";}?>" size=12></div>';
			var margin3='<div id="sleft1">Superior</div><div id="sright1">= <input type="text" name="marginsuperior'+SpecimenArray+'[0]" value="<?php $empty=TRUE; foreach($marginSpecific as $margin){if(strpos($margin,"superior")!==FALSE){$margin=trim(str_replace("superior margin = ","",$margin)); echo $margin;$empty=FALSE;}} if($empty==TRUE){echo "NA";}?>" size=12></div><div id="sleft1">Inferior</div><div id="sright1">= <input type="text" name="margininferior'+SpecimenArray+'[0]" value="<?php $empty=TRUE; foreach($marginSpecific as $margin){if(strpos($margin,"inferior")!==FALSE){$margin=trim(str_replace("inferior margin = ","",$margin)); echo $margin;$empty=FALSE;}} if($empty==TRUE){echo "NA";}?>" size=12></div>';
			var margin4='<div id="sleft1">Medial</div><div id="sright1">= <input type="text" name="marginmedial'+SpecimenArray+'[0]" value="<?php $empty=TRUE; foreach($marginSpecific as $margin){if(strpos($margin,"medial")!==FALSE){$margin=trim(str_replace("medial margin = ","",$margin)); echo $margin;$empty=FALSE;}} if($empty==TRUE){echo "NA";}?>" size=12></div><div id="sleft1">Lateral</div><div id="sright1">= <input type="text" name="marginlateral'+SpecimenArray+'[0]" value="<?php $empty=TRUE; foreach($marginSpecific as $margin){if(strpos($margin,"lateral")!==FALSE){$margin=trim(str_replace("lateral margin = ","",$margin)); echo $margin;$empty=FALSE;}} if($empty==TRUE){echo "NA";}?>" size=12></div>';
			var margin5='<div id="sleft1">Posterior</div><div id="sright1">= <input type="text" name="marginposterior'+SpecimenArray+'[0]" value="<?php $empty=TRUE; foreach($marginSpecific as $margin){if(strpos($margin,"posterior")!==FALSE){$margin=trim(str_replace("posterior margin = ","",$margin)); echo $margin;$empty=FALSE;}} if($empty==TRUE){echo "NA";}?>" size=12></div><div id="sleft1">Superficial</div><div id="sright1">= <input type="text" name="marginsuperficial'+SpecimenArray+'[0]" value="<?php $empty=TRUE; foreach($marginSpecific as $margin){if(strpos($margin,"superficial")!==FALSE){$margin=trim(str_replace("superficial margin = ","",$margin)); echo $margin;$empty=FALSE;}} if($empty==TRUE){echo "NA";}?>" size=12></div>';
			var margin6='<div id="sleft1">Peripheral</div><div id="sright1">= <input type="text" name="marginperipheral'+SpecimenArray+'[0]" value="<?php $empty=TRUE; foreach($marginSpecific as $margin){if(strpos($margin,"peripheral")!==FALSE){$margin=trim(str_replace("peripheral margin = ","",$margin)); echo $margin;$empty=FALSE;}} if($empty==TRUE){echo "NA";}?>" size=12></div><div id="sleft1">Axis</div><div id="sright1">= <input type="text" name="marginaxis'+SpecimenArray+'[0]" value="<?php $empty=TRUE; foreach($marginSpecific as $margin){if(strpos($margin,"axis")!==FALSE){$margin=trim(str_replace("axis margin = ","",$margin)); echo $margin;$empty=FALSE;}} if($empty==TRUE){echo "NA";}?>" size=12></div>';
			var margin7='<div id="sleft1">Other (specify margin)</div><div id="sright12">= <input type="text" name="marginother'+SpecimenArray+'[0]" value="<?php $empty=TRUE; foreach($marginSpecific as $margin){if(strpos($margin,"other")!==FALSE){$margin=trim(str_replace("other margin = ","",$margin)); echo $margin;$empty=FALSE;}} if($empty==TRUE){echo "NA";}?>" size=74></div></table><br>&nbsp;<button type="button" name="add_marginA2'+SpecimenTitle+'" id="add_marginA2'+SpecimenTitle+'" class="btn btn-success" style="float: l">+</button><br><br></div></tr></td>';
			var margin=margin1.concat(margin2,margin3,margin4,margin5,margin6,margin7);	
			
			var nuclearg1='<tr id="specimen'+SpecimenTitle+'"><td><div id="nuclear_grade'+SpecimenTitle+'" <?php if ($nucleargrade[$i+1]=="yes"){?>style="display:block"<?php }else{?>style="display:none"<?php } ?>><div id="sleft1"><label>Grade</label></div><div id="sright1">:<select name ="nuclearG['+SpecimenArray+']"  style="max-width:100%;"><option value="" selected disabled hidden class="form-control name_list">Select one</option>';
			var nuclearg2='<option value="low grade" <?php foreach(${'nuclearGArr'.($i+1)} as $grade){if(strpos($grade,"low")!==FALSE){ echo "selected";}}?> class="form-control name_list">Low </option><option value="intermediate grade" <?php foreach(${'nuclearGArr'.($i+1)} as $grade){if(strpos($grade,"intermediate")!==FALSE){ echo "selected";}}?> class="form-control name_list">Intermediate</option><option value="high grade" <?php foreach(${'nuclearGArr'.($i+1)} as $grade){if(strpos($grade,"high")!==FALSE){ echo "selected";}}?> class="form-control name_list">High</option></select></div><br><br><div id="sleft1">Other (Specify)</div><div id="sright12">:&nbsp;<input type="text" name="nuclearG2['+SpecimenArray+']" value="<?php foreach(${'nuclearGArr'.($i+1)} as $grade){if(strpos($grade,"low")!==FALSE){}else if(strpos($grade,"intermediate")!==FALSE){}else if(strpos($grade,"high")!==FALSE){}else{echo $grade;}} ?>" size=65></div></div></tr></td>';
			var	nuclearg=nuclearg1.concat(nuclearg2);	

			var pattern1='<tr id="specimen'+SpecimenTitle+'"><td><div id="dcis_pattern'+SpecimenTitle+'" <?php if ($dcispattern[$i+1]=="yes"){?>style="display:block"<?php }else{?>style="display:none"<?php } ?> ><div id="sleft11">Cribriform</div><div id="sright11"><input type="checkbox" name="dcisP'+SpecimenArray+'[]" value="cribriform" <?php foreach($dcisPArr0 as $look){if(strpos($look,"cribriform")!==FALSE){ echo "checked";}}?> class="form-control name_list" /></div><div id="sleft11">&nbsp;&nbsp;&nbsp;&nbsp;&nbsp;&nbsp;&nbsp;&nbsp;Micropapillary</div><div id="sright11"><input type="checkbox" name="dcisP'+SpecimenArray+'[]" value="micropapillary" <?php foreach(${'dcisPArr'.($i+1)} as $look){if(strpos($look,"micropapillary")!==FALSE){ echo "checked";}}?> class="form-control name_list" /></div>';
			var pattern2='<div id="sleft11">Papillary</div><div id="sright11"><input type="checkbox" name="dcisP'+SpecimenArray+'[]" value="papillary" <?php foreach(${'dcisPArr'.($i+1)} as $look){if(strpos($look,"papillary")!==FALSE){ echo "checked";}}?> class="form-control name_list" /></div><div id="sleft11">&nbsp;&nbsp;&nbsp;&nbsp;&nbsp;&nbsp;&nbsp;&nbsp;Solid</div><div id="sright11"><input type="checkbox" name="dcisP'+SpecimenArray+'[]" value="solid" <?php foreach(${'dcisPArr'.($i+1)} as $look){if(strpos($look,"solid")!==FALSE){ echo "checked";}}?> class="form-control name_list" /></div>';
			var pattern3='<div id="sleft11">Flat or clinging</div><div id="sright11"><input type="checkbox" name="dcisP'+SpecimenArray+'[]" value="flat or clinging" <?php foreach(${'dcisPArr'.($i+1)} as $look){if(strpos($look,"flat or clinging")!==FALSE){ echo "checked";}}?> class="form-control name_list" /></div><div id="sleft11">&nbsp;&nbsp;&nbsp;&nbsp;&nbsp;&nbsp;&nbsp;&nbsp;Comedo</div><div id="sright11"><input type="checkbox" name="dcisP'+SpecimenArray+'[]" <?php foreach(${'dcisPArr'.($i+1)} as $look){if(strpos($look,"comedo")!==FALSE){ echo "checked";}}?> value="comedo" class="form-control name_list" /></div>';
			var pattern4='<div id="sleft12">Other DCIS pattern (specify)</div><div id="sright12"><input type="text" name="dcisP'+SpecimenArray+'2[]" value="<?php foreach(${'dcisPArr'.($i+1)} as $look){if(strpos($look,"cribriform")!==FALSE){}else if(strpos($look,"micropapillary")!==FALSE){}else if(strpos($look,"papillary")!==FALSE){}else if(strpos($look,"solid")!==FALSE){}else if(strpos($look,"flat or clinging")!==FALSE){}else if(strpos($look,"comedo")!==FALSE){}else{echo $look;}}?>" size=70></div></div></tr></td>	';
			var	pattern=pattern1.concat(pattern2,pattern3,pattern4);
			
			var tumorMicro1='<tr id="specimen'+SpecimenTitle+'"><td><div id="tumor_micro'+SpecimenTitle+'" <?php if ($tumormicro[$i+1]=="yes"){?>style="display:block"<?php }else{?>style="display:none"<?php } ?> ><table class="table table-bordered" id="dynamic_field_tumorMicro'+SpecimenTitle+'" style="background-color:#f9f9f9" width=95%>';
			var tumorMicro2='<div id="sleftT"><label><b>Tumor 1</b></label></div><br><br><div id="sleft1">Type</div><div id="sright12">= <input type="text" name="tumortypeMicro'+SpecimenArray+'[0]" value="<?php if(${'tumortypeMicroArr'.($i+1)}[0]!=""){echo ${'tumortypeMicroArr'.($i+1)}[0];}else{echo "NA";} ?>" size=30></div><br><br>';
			var tumorMicro3='<div id="sleft1">Size</div><div id="sright12">= <input type="text" name="tumorsizeMicro'+SpecimenArray+'[0]" value="<?php if(${'tumorsizeMicroArr'.($i+1)}[0]!=""){echo ${'tumorsizeMicroArr'.($i+1)}[0];}else{echo "NA";} ?>" size=30></div><br><br></table><br>&nbsp;<button type="button" name="add_tumorMicroA2'+SpecimenTitle+'" id="add_tumorMicroA2'+SpecimenTitle+'" class="btn btn-success" style="float: l">+</button><br><br></div></tr></td>';
			var tumorMicro=tumorMicro1.concat(tumorMicro2,tumorMicro3);	
			
		
			<?php $marginSpecific = explode ("|", ${'marginsizeMicroArr'.($i+1)}[0]); ?>
			var marginMicro1='<tr id="specimen'+SpecimenTitle+'"><td><div id="margin_micro'+SpecimenTitle+'"<?php if ($marginmicro[$i+1]=="yes"){?>style="display:block"<?php }else{?>style="display:none"<?php } ?> ><table class="table table-bordered" id="dynamic_field_marginMicro'+SpecimenTitle+'" style="background-color:#f9f9f9" width=95%><div id="sleftT"><label><b>Margin 1</b></label></div><br><br><div id="sleft1">Type</div><div id="sright12">= <input type="text" name="margintypeMicro'+SpecimenArray+'[0]" value="<?php if(${'margintypeMicroArr'.($i+1)}[0]!=""){echo ${'margintypeMicroArr'.($i+1)}[0];}else{echo "NA";}?>" size=30></div><br><br>';
			var marginMicro2='<div id="sleft1">Anterior</div><div id="sright1">= <input type="text" name="marginanteriorMicro'+SpecimenArray+'[0]" value="<?php $empty=TRUE; foreach($marginSpecific as $margin){if(strpos($margin,"anterior")!==FALSE){$margin=trim(str_replace("anterior margin = ","",$margin)); echo $margin;$empty=FALSE;}} if($empty==TRUE){echo "NA";}?>" size=12></div><div id="sleft1">Deep</div><div id="sright1">= <input type="text" name="margindeepMicro'+SpecimenArray+'[0]" value="<?php $empty=TRUE; foreach($marginSpecific as $margin){if(strpos($margin,"deep")!==FALSE){$margin=trim(str_replace("deep margin = ","",$margin)); echo $margin;$empty=FALSE;}} if($empty==TRUE){echo "NA";}?>" size=12></div>';
			var marginMicro3='<div id="sleft1">Superior</div><div id="sright1">= <input type="text" name="marginsuperiorMicro'+SpecimenArray+'[0]" value="<?php $empty=TRUE; foreach($marginSpecific as $margin){if(strpos($margin,"superior")!==FALSE){$margin=trim(str_replace("superior margin = ","",$margin)); echo $margin;$empty=FALSE;}} if($empty==TRUE){echo "NA";}?>" size=12></div><div id="sleft1">Inferior</div><div id="sright1">= <input type="text" name="margininferiorMicro'+SpecimenArray+'[0]" value="<?php $empty=TRUE; foreach($marginSpecific as $margin){if(strpos($margin,"inferior")!==FALSE){$margin=trim(str_replace("inferior margin = ","",$margin)); echo $margin;$empty=FALSE;}} if($empty==TRUE){echo "NA";}?>" size=12></div>';
			var marginMicro4='<div id="sleft1">Medial</div><div id="sright1">= <input type="text" name="marginmedialMicro'+SpecimenArray+'[0]" value="<?php $empty=TRUE; foreach($marginSpecific as $margin){if(strpos($margin,"medial")!==FALSE){$margin=trim(str_replace("medial margin = ","",$margin)); echo $margin;$empty=FALSE;}} if($empty==TRUE){echo "NA";}?>" size=12></div><div id="sleft1">Lateral</div><div id="sright1">= <input type="text" name="marginlateralMicro'+SpecimenArray+'[0]" value="<?php $empty=TRUE; foreach($marginSpecific as $margin){if(strpos($margin,"lateral")!==FALSE){$margin=trim(str_replace("lateral margin = ","",$margin)); echo $margin;$empty=FALSE;}} if($empty==TRUE){echo "NA";}?>" size=12></div>';
			var marginMicro5='<div id="sleft1">Posterior</div><div id="sright1">= <input type="text" name="marginposteriorMicro'+SpecimenArray+'[0]" value="<?php $empty=TRUE; foreach($marginSpecific as $margin){if(strpos($margin,"posterior")!==FALSE){$margin=trim(str_replace("posterior margin = ","",$margin)); echo $margin;$empty=FALSE;}} if($empty==TRUE){echo "NA";}?>" size=12></div><div id="sleft1">Superficial</div><div id="sright1">= <input type="text" name="marginsuperficialMicro'+SpecimenArray+'[0]" value="<?php $empty=TRUE; foreach($marginSpecific as $margin){if(strpos($margin,"superficial")!==FALSE){$margin=trim(str_replace("superficial margin = ","",$margin)); echo $margin;$empty=FALSE;}} if($empty==TRUE){echo "NA";}?>" size=12></div>';
			var marginMicro6='<div id="sleft1">Peripheral</div><div id="sright1">= <input type="text" name="marginperipheralMicro'+SpecimenArray+'[0]" value="<?php $empty=TRUE; foreach($marginSpecific as $margin){if(strpos($margin,"peripheral")!==FALSE){$margin=trim(str_replace("peripheral margin = ","",$margin)); echo $margin;$empty=FALSE;}} if($empty==TRUE){echo "NA";}?>" size=12></div><div id="sleft1">Axis</div><div id="sright1">= <input type="text" name="marginaxisMicro'+SpecimenArray+'[0]" value="<?php $empty=TRUE; foreach($marginSpecific as $margin){if(strpos($margin,"axis")!==FALSE){$margin=trim(str_replace("axis margin = ","",$margin)); echo $margin;$empty=FALSE;}} if($empty==TRUE){echo "NA";}?>" size=12></div>';
			var marginMicro7='<div id="sleft1">Other (specify margin)</div><div id="sright12">= <input type="text" name="marginotherMicro'+SpecimenArray+'[0]" value="<?php $empty=TRUE; foreach($marginSpecific as $margin){if(strpos($margin,"other")!==FALSE){$margin=trim(str_replace("other margin = ","",$margin)); echo $margin;$empty=FALSE;}} if($empty==TRUE){echo "NA";}?>" size=74></div></table><br>&nbsp;<button type="button" name="add_marginMicroA2'+SpecimenTitle+'" id="add_marginMicroA2'+SpecimenTitle+'" class="btn btn-success" style="float: l">+</button><br><br></div></tr></td>';
			var marginMicro=marginMicro1.concat(marginMicro2,marginMicro3,marginMicro4,marginMicro5,marginMicro6,marginMicro7);					
			
					
															
			
																				
			var immuno1='<tr id="specimen'+SpecimenTitle+'"><td><div id="immunochisto'+SpecimenTitle+'" <?php if ($immuno[$i+1]=="yes"){?>style="display:block"<?php }else{?>style="display:none"<?php } ?> ><div><div id="sleft1">Estrogen Receptor</div><div id="sright12"> : Positive <input type="radio" name="er['+SpecimenArray+']" value="positive" <?php $emtpy=TRUE; foreach(${'er'.($i+1)} as $er){if(strpos($er,"positive")!==FALSE){if($emtpy==TRUE){echo "checked"; $empty=FALSE;}}}?>  class="form-control name_list"/>&nbsp;&nbsp;&nbsp;&nbsp;&nbsp;Negative<input type="radio" name="er['+SpecimenArray+']" value="negative" <?php $emtpy=TRUE; foreach(${'er'.($i+1)} as $er){if(strpos($er,"negative")!==FALSE){if($emtpy==TRUE){echo "checked"; $empty=FALSE;}}}?> class="form-control name_list" />&nbsp;&nbsp;&nbsp;&nbsp;&nbsp;Other (Specify) <input type="text" name="er2['+SpecimenArray+']" value="<?php $emtpy=TRUE;foreach(${'er'.($i+1)} as $er){if(strpos($er,"positive")!==FALSE){}else if(strpos($er,"negative")!==FALSE){}else{if($emtpy==TRUE){echo $er; $empty=FALSE;}}}?>" size=26></div></div>';
			var immuno2='<div><br><br><div id="sleft1">Progesterone  Receptor</div><div id="sright12"> : Positive<input type="radio" name="pr['+SpecimenArray+']" value="positive" <?php $emtpy=TRUE; foreach(${'pr'.($i+1)}  as $pr){if(strpos($pr,"positive")!==FALSE){if($emtpy==TRUE){echo "checked"; $empty=FALSE;}}}?>  class="form-control name_list"/>&nbsp;&nbsp;&nbsp;&nbsp;&nbsp;Negative<input type="radio" name="pr['+SpecimenArray+']" value="negative" <?php $emtpy=TRUE; foreach(${'pr'.($i+1)} as $pr){if(strpos($pr,"negative")!==FALSE){if($emtpy==TRUE){echo "checked"; $empty=FALSE;}}}?> class="form-control name_list" />&nbsp;&nbsp;&nbsp;&nbsp;&nbsp;	Other (Specify) <input type="text" name="pr2['+SpecimenArray+']" value="<?php $emtpy=TRUE;foreach(${'pr'.($i+1)}  as $pr){if(strpos($pr,"positive")!==FALSE){}else if(strpos($pr,"negative")!==FALSE){}else{if($emtpy==TRUE){echo $pr; $empty=FALSE;}}}?>" size=26></div></div>';
			var immuno3='<div><br><br><div id="sleft1">HER2</div><div id="sright12"> : Positive<input type="radio" name="her['+SpecimenArray+']" value="positive" <?php $emtpy=TRUE; foreach(${'her'.($i+1)}  as $her){if(strpos($her,"positive")!==FALSE){if($emtpy==TRUE){echo "checked"; $empty=FALSE;}}}?>   class="form-control name_list"/>&nbsp;&nbsp;&nbsp;&nbsp;&nbsp;Negative<input type="radio" name="her['+SpecimenArray+']" value="negative"  <?php $emtpy=TRUE; foreach(${'her'.($i+1)} as $her){if(strpos($her,"negative")!==FALSE){if($emtpy==TRUE){echo "checked"; $empty=FALSE;}}}?> class="form-control name_list" />&nbsp;&nbsp;&nbsp;&nbsp;&nbsp;';
			var immuno4='Equivocal <input type="radio" name="her['+SpecimenArray+']" value="equivocal"  <?php $emtpy=TRUE; foreach(${'her'.($i+1)} as $her){if(strpos($her,"equivocal")!==FALSE){if($emtpy==TRUE){echo "checked"; $empty=FALSE;}}}?> class="form-control name_list" />&nbsp;&nbsp;&nbsp;&nbsp;&nbsp;Score <input type="text" name="her2['+SpecimenArray+']" value="<?php $emtpy=TRUE;foreach(${'her'.($i+1)} as $her){if(strpos($her,"positive")!==FALSE){}else if(strpos($her,"negative")!==FALSE){}else if(strpos($her,"equivocal")!==FALSE){}else{if($emtpy==TRUE){echo $her; $empty=FALSE;}}}?>" size=5></div></div></div></td></tr>';
			var immuno=immuno1.concat(immuno2,immuno3,immuno4);	
			
			$('#dynamic_field_specimen').append('<tr id="specimen'+SpecimenTitle+'"><td><br><label><b>Specimen '+SpecimenTitle+'</b><input type="hidden" name="specimen['+SpecimenArray+']"></label><button type="button" name="removespecimen" id="removespecimen'+SpecimenTitle+'"  style="float: right" class="btn btn-danger btn_removeSpecimen" >X</button><br><hr></hr><td></tr>');
			$('#dynamic_field_specimen').append('<tr id="specimen'+SpecimenTitle+'"><td><b><u>Interpertation</b></u></label></td></tr>');
			$('#dynamic_field_specimen').append('<tr id="specimen'+SpecimenTitle+'"><td><div id="typeprocedureSection'+SpecimenTitle+'"><div id="sleftT"><label>Type of Procedure</label></div><div id="sleftT">: Yes<input type="radio" name="procedure['+SpecimenArray+']" value="yes" onclick=yes("typeprocedure'+SpecimenTitle+'")   <?php if ($procedure[$i+1]=="yes"){echo "checked";} ?> class="form-control name_list"/>&nbsp;&nbsp;&nbsp;&nbsp;&nbsp;No<input type="radio" name="procedure['+SpecimenArray+']" value="no" onclick=no("typeprocedure'+SpecimenTitle+'") <?php if ($procedure[$i+1]=="no"){echo "checked";} ?> class="form-control name_list" /></div></div></td></tr>');
			$('#dynamic_field_specimen').append(typeprocedure);
			$('#dynamic_field_specimen').append('<tr id="specimen'+SpecimenTitle+'"><td><div id="lateralitySection'+SpecimenTitle+'"><div id="sleftT"><label>Laterality</label></div><div id="sleftT">: Yes<input type="radio" name="lateral['+SpecimenArray+']" value="yes"  <?php if($lateral[$i+1]=="yes"){echo "checked"; }?> onclick=yes("laterality'+SpecimenTitle+'") class="form-control name_list"/>&nbsp;&nbsp;&nbsp;&nbsp;&nbsp;No<input type="radio" name="lateral['+SpecimenArray+']" value="no" <?php if($lateral[$i+1]=="no"){echo "checked"; }?> onclick=no("laterality'+SpecimenTitle+'") class="form-control name_list" /></div></div></td></tr>');
			$('#dynamic_field_specimen').append('<tr id="specimen'+SpecimenTitle+'"><td><div id="laterality'+SpecimenTitle+'" <?php if ($lateral[$i+1]=="yes"){?>style="display:block"<?php }else{?>style="display:none"<?php } ?> ><div id="sleft1">Left<input type="radio" name="lateralityS['+SpecimenArray+']" value="left" <?php if($lateralityS[$i+1]=="left"){echo "checked"; }?>  class="form-control name_list" />&nbsp;&nbsp;&nbsp;&nbsp;&nbsp;Right<input type="radio" name="lateralityS['+SpecimenArray+']" value="right" <?php if($lateralityS[$i+1]=="right"){echo "checked"; }?> class="form-control name_list"/></div></div></tr></td>');					
			$('#dynamic_field_specimen').append('<tr id="specimen'+SpecimenTitle+'"><td><div id="histotypeSection'+SpecimenTitle+'"><div id="sleftT"><label>Histologic Type(s)</label></div><div id="sleftT">: Yes<input type="radio" name="histType['+SpecimenArray+']" value="yes" <?php if($histType[$i+1]=="yes"){echo "checked"; }?> onclick=yes("histotype'+SpecimenTitle+'") class="form-control name_list"/>&nbsp;&nbsp;&nbsp;&nbsp;&nbsp;No<input type="radio" name="histType['+SpecimenArray+']" value="no" <?php if($histType[$i+1]=="no"){echo "checked"; }?> onclick=no("histotype'+SpecimenTitle+'")  class="form-control name_list" /></div></div></td></tr>');
			$('#dynamic_field_specimen').append(histotype);
			$('#dynamic_field_specimen').append('<tr id="specimen'+SpecimenTitle+'"><td><div id="histogradeSection'+SpecimenTitle+'"><div id="sleftT"><label>Histologic Grade (Bloom and Richardson\'s)</label></div><div id="sleftT">: Yes<input type="radio" name="histGrade['+SpecimenArray+']" value="yes" <?php if($histGrade[$i+1]=="yes"){echo "checked"; }?>  onclick=yes("histograde'+SpecimenTitle+'") class="form-control name_list"/>&nbsp;&nbsp;&nbsp;&nbsp;&nbsp;No<input type="radio" name="histGrade['+SpecimenArray+']" value="no" <?php if($histGrade[$i+1]=="no"){echo "checked"; }?>  onclick=no("histograde'+SpecimenTitle+'") class="form-control name_list" /></div></div></td></tr>');
			$('#dynamic_field_specimen').append(histograde);
			$('#dynamic_field_specimen').append('<tr id="specimen'+SpecimenTitle+'"><td><label><br><b><u>Macroscopy</b></u></label></td></tr>');
			$('#dynamic_field_specimen').append('<tr id="specimen'+SpecimenTitle+'"><td><div id="tumor_macroSection'+SpecimenTitle+'"><div id="sleftT"><label>Tumor(s)</label><input type="hidden" name="tumor_count'+SpecimenArray+'[0]"></div><div id="sleftT">: Yes<input type="radio" name="tumormacro['+SpecimenArray+']" value="yes" <?php if($tumormacro[$i+1]=="yes"){echo "checked"; }?> onclick=yes("tumor_macro'+SpecimenTitle+'") class="form-control name_list"/>&nbsp;&nbsp;&nbsp;&nbsp;&nbsp;No<input type="radio" name="tumormacro['+SpecimenArray+']" value="no" <?php if($tumormacro[$i+1]=="no"){echo "checked"; }?> onclick=no("tumor_macro'+SpecimenTitle+'") class="form-control name_list" /></div></div></td></tr>');
			$('#dynamic_field_specimen').append(tumor);
			$('#dynamic_field_specimen').append('<tr id="specimen'+SpecimenTitle+'"><td><div id="margin_macroSection'+SpecimenTitle+'"><div id="sleftT"><label>Margin(s)</label><input type="hidden" name="margin_count'+SpecimenArray+'[0]"></div><div id="sleftT">: Yes<input type="radio" name="marginmacro['+SpecimenArray+']" value="yes" <?php if($marginmacro[$i+1]=="yes"){echo "checked"; }?> onclick=yes("margin_macro'+SpecimenTitle+'") class="form-control name_list"/>&nbsp;&nbsp;&nbsp;&nbsp;&nbsp;No<input type="radio" name="marginmacro['+SpecimenArray+']" value="no" <?php if($marginmacro[$i+1]=="no"){echo "checked"; }?> onclick=no("margin_macro'+SpecimenTitle+'") class="form-control name_list" /></div></div></td></tr>');
			$('#dynamic_field_specimen').append(margin);
			$('#dynamic_field_specimen').append('<tr id="specimen'+SpecimenTitle+'"><td><div id="skin_macroSection'+SpecimenTitle+'"><div id="sleftT"><label>Skin Involvement</label></div><div id="sleftT">: Yes<input type="radio" name="skinmacro['+SpecimenArray+']" value="yes" <?php if($skinmacro[$i+1]=="present"){echo "checked"; }?>  class="form-control name_list"/>&nbsp;&nbsp;&nbsp;&nbsp;&nbsp;No<input type="radio" name="skinmacro['+SpecimenArray+']" value="no" <?php if($skinmacro[$i+1]=="absent"){echo "checked"; }?>  checked class="form-control name_list" /></div></div></td></tr>');
			$('#dynamic_field_specimen').append('<tr id="specimen'+SpecimenTitle+'"><td><br><label><b><u>Microscopy</b></u></label></td></tr>');
			$('#dynamic_field_specimen').append('<tr id="specimen'+SpecimenTitle+'"><td><div id="nuclear_gradeSection'+SpecimenTitle+'"><div id="sleftT"><label>DCIS Nuclear Grade</label></div><div id="sleftT">: Yes<input type="radio" name="nucleargrade['+SpecimenArray+']" value="yes" <?php if($nucleargrade[$i+1]=="yes"){echo "checked"; }?>  onclick=yes("nuclear_grade'+SpecimenTitle+'") class="form-control name_list"/>&nbsp;&nbsp;&nbsp;&nbsp;&nbsp;No<input type="radio" name="nucleargrade['+SpecimenArray+']" value="no" <?php if($nucleargrade[$i+1]=="no"){echo "checked"; }?>  onclick=no("nuclear_grade'+SpecimenTitle+'") class="form-control name_list" /></div></div></td></tr>');
			$('#dynamic_field_specimen').append(nuclearg);
			$('#dynamic_field_specimen').append('<tr id="specimen'+SpecimenTitle+'"><td><div id="dcis_patternSection'+SpecimenTitle+'"><div id="sleftT"><label>DCIS  Pattern(s)</label></div><div id="sleftT">: Yes<input type="radio" name="dcispattern['+SpecimenArray+']" value="yes"  <?php if($dcispattern[$i+1]=="yes"){echo "checked"; }?> onclick=yes("dcis_pattern'+SpecimenTitle+'") class="form-control name_list"/>&nbsp;&nbsp;&nbsp;&nbsp;&nbsp;No<input type="radio" name="dcispattern['+SpecimenArray+']" value="no"  <?php if($dcispattern[$i+1]=="yes"){echo "checked"; }?> onclick=no("dcis_pattern'+SpecimenTitle+'") class="form-control name_list" /></div></div></td></tr>')
			$('#dynamic_field_specimen').append(pattern);
			$('#dynamic_field_specimen').append('<tr id="specimen'+SpecimenTitle+'"><td><div id="lymphoInvSection'+SpecimenTitle+'"><div id="sleftT"><label> Lymphovascular Invasion</label></div><div id="sleftT">: Yes<input type="radio" name="lymphoInv['+SpecimenArray+']" value="yes" <?php if($lymphoInv[$i+1]=="present"){echo "checked"; }?> class="form-control name_list"/>&nbsp;&nbsp;&nbsp;&nbsp;&nbsp;No<input type="radio" name="lymphoInv['+SpecimenArray+']" value="no" <?php if($lymphoInv[$i+1]=="absent"){echo "checked"; }?>  class="form-control name_list" /></div></div></td></tr>');
			$('#dynamic_field_specimen').append('<tr id="specimen'+SpecimenTitle+'"><td><div id="PagetDisSection'+SpecimenTitle+'"><div id="sleftT"><label> Paget\'s Disease</label></div><div id="sleftT">: Yes<input type="radio" name="PagetDis['+SpecimenArray+']" value="yes" <?php if($PagetDis[$i+1]=="present"){echo "checked"; }?> class="form-control name_list"/>&nbsp;&nbsp;&nbsp;&nbsp;&nbsp;No<input type="radio" name="PagetDis['+SpecimenArray+']" value="no" <?php if($PagetDis[$i+1]=="absent"){echo "checked"; }?> class="form-control name_list" /></div></div></td></tr>');
			$('#dynamic_field_specimen').append('<tr id="specimen'+SpecimenTitle+'"><td><div id="skin_microSection'+SpecimenTitle+'"><div id="sleftT"><label> Skin Involment</label></div><div id="sleftT">: Yes<input type="radio" name="skinmicro['+SpecimenArray+']" value="yes" <?php if($skinmicro[$i+1]=="present"){echo "checked"; }?> class="form-control name_list"/>&nbsp;&nbsp;&nbsp;&nbsp;&nbsp;No<input type="radio" name="skinmicro['+SpecimenArray+']" value="no" <?php if($skinmicro[$i+1]=="absent"){echo "checked"; }?> class="form-control name_list" /></div></div></td></tr>');
			$('#dynamic_field_specimen').append('<tr id="specimen'+SpecimenTitle+'"><td><div id="lymph_nodeSection'+SpecimenTitle+'"><div id="sleftT"><label> Regional Lymph Node(s)</label></div><div id="sleftT">: Yes<input type="radio" name="lymphnode['+SpecimenArray+']" value="yes" <?php if($lymphnode[$i+1]=="yes"){echo "checked"; }?> onclick=yes("lymph_node'+SpecimenTitle+'") class="form-control name_list"/>&nbsp;&nbsp;&nbsp;&nbsp;&nbsp;No<input type="radio" name="lymphnode['+SpecimenArray+']" value="no" <?php if($lymphnode[$i+1]=="ni"){echo "checked"; }?>  onclick=no("lymph_node'+SpecimenTitle+') class="form-control name_list" /></div></div></td></tr>');
			$('#dynamic_field_specimen').append('<tr id="specimen'+SpecimenTitle+'"><td><div id="lymph_node'+SpecimenTitle+'" <?php if ($lymphnode[$i+1]=="yes"){?>style="display:block"<?php }else{?>style="display:none"<?php } ?> ><div id="sleft12">Total number of lymph nodes examined</div><div id="sright12">:&nbsp;<input type="text" name="lymphTotal['+SpecimenArray+']" value="<?php if($lymphTotal[$i+1]!="NA"){echo $lymphTotal[$i+1];}?>" size=4></div><div id="sleft12">Number of lymph nodes involved by tumour</div><div id="sright12">:&nbsp;<input type="text" name="lymphMalignat['+SpecimenArray+']"  value="<?php if($lymphMalignat[$i+1]!="NA"){echo $lymphMalignat[$i+1];}?>" size=4></div></div></tr></td>'									);
			$('#dynamic_field_specimen').append('<tr id="specimen'+SpecimenTitle+'"><td><div id="tumor_microSection'+SpecimenTitle+'"><div id="sleftT"><label>Tumor(s)</label><input type="hidden" name="tumor_countMicro'+SpecimenArray+'[0]"></div><div id="sleftT">: Yes<input type="radio" name="tumormicro['+SpecimenArray+']" value="yes" <?php if($tumormicro[$i+1]=="yes"){echo "checked"; }?> onclick=yes("tumor_micro'+SpecimenTitle+'") class="form-control name_list"/>&nbsp;&nbsp;&nbsp;&nbsp;&nbsp;No<input type="radio" name="tumormicro['+SpecimenArray+']" value="no" <?php if($tumormicro[$i+1]=="no"){echo "checked"; }?> onclick=no("tumor_micro'+SpecimenTitle+'") class="form-control name_list" /></div></div></td></tr>');
			$('#dynamic_field_specimen').append(tumorMicro);
			$('#dynamic_field_specimen').append('<tr id="specimen'+SpecimenTitle+'"><td><div id="margin_microSection'+SpecimenTitle+'"><div id="sleftT"><label>Margin(s)</label><input type="hidden" name="margin_countMicro'+SpecimenArray+'[0]"></div><div id="sleftT">: Yes<input type="radio" name="marginmicro['+SpecimenArray+']" value="yes" <?php if($marginmicro[$i+1]=="yes"){echo "checked"; }?> onclick=yes("margin_micro'+SpecimenTitle+'") class="form-control name_list"/>&nbsp;&nbsp;&nbsp;&nbsp;&nbsp;No<input type="radio" name="marginmicro['+SpecimenArray+']" value="no" <?php if($marginmicro[$i+1]=="no"){echo "checked"; }?> onclick=no("margin_micro'+SpecimenTitle+'") class="form-control name_list" /></div></div></td></tr>');
			$('#dynamic_field_specimen').append(marginMicro);
			$('#dynamic_field_specimen').append('<tr id="specimen'+SpecimenTitle+'"><td><div id="immuno_microSection'+SpecimenTitle+'"><div id="sleftT"><label>Immunohistochemistry</label></div><div id="sleftT">: Yes<input type="radio" name="immuno['+SpecimenArray+']" value="yes" <?php if($immuno[$i+1]=="yes"){echo "checked"; }?>  onclick=yes("immunochisto'+SpecimenTitle+'") class="form-control name_list"/>&nbsp;&nbsp;&nbsp;&nbsp;&nbsp;No<input type="radio" name="immuno['+SpecimenArray+']" value="no"  <?php if($immuno[$i+1]=="no"){echo "checked"; }?> onclick=no("immunochisto'+SpecimenTitle+'") class="form-control name_list" /></div></div></td></tr>');
			$('#dynamic_field_specimen').append(immuno);

			
			$('#add_tumorA2'+SpecimenTitle+'').click(function(id){
				var TumorTitleMacroA=TumorMacroTittleShowA;
				var TumorTArrayMacroA=TumorTitleMacroA-1;
				TumorTitleMacroA++; TumorTArrayMacroA++;
				var tumorA1='<div id="tumormacA'+TumorTitleMacroA+'"><tr id="tumormaA'+TumorTitleMacroA+'"><td><div id="sleft1">Type</div><div id="sright12">= <input type="text" name="tumortype'+SpecimenArray+'['+TumorTArrayMacroA+']" size=30></div><br><br>';
				var tumorA2='<div id="sleft1">Size</div><div id="sright12">= <input type="text" name="tumorsize'+SpecimenArray+'['+TumorTArrayMacroA+']" size=30></div><br><br></td></tr></div>';
				var tumorA=tumorA1.concat(tumorA2);
				$('#dynamic_field_tumor'+SpecimenTitle+'').append('<div id="tumormacroASection'+TumorTitleMacroA+'"><tr id="tumormaA'+TumorTitleMacroA+'"><td><div id="sleft12"><label><b>Tumor '+TumorTitleMacroA+'</b></label><input type="hidden" name="tumor_count'+SpecimenArray+'['+TumorTArrayMacroA+']"></div><div id="sright12"><button type="button" name="remove" id="'+TumorTitleMacroA+'"  style="float: right" class="btn btn-danger btn_removeTumorMarcoA2" >X</button></div><br><br><td></tr></div>');
				$('#dynamic_field_tumor'+SpecimenTitle+'').append(tumorA);
				$('#dynamic_field_tumor'+SpecimenTitle+'').append('<tr id="tumormaA'+TumorTitleMacroA+'"><td></td></tr>');
				TumorMacroTittleShowA=TumorTitleMacroA;
			
			});
			$('#add_tumorMicroA2'+SpecimenTitle+'').click(function(id){
				var TumorTitleMicroA=TumorMicroTittleShowA;
				var TumorTArrayMicroA=TumorTitleMicroA-1;
				TumorTitleMicroA++; TumorTArrayMicroA++;
				var tumorMicroA1='<div id="tumormicA'+TumorTitleMicroA+'"><tr id="tumormiA'+TumorTitleMicroA+'"><td><div id="sleft1">Type</div><div id="sright12">= <input type="text" name="tumortypeMicro'+SpecimenArray+'['+TumorTArrayMicroA+']" size=30></div><br><br>';
				var tumorMicroA2='<div id="sleft1">Size</div><div id="sright12">= <input type="text" name="tumorsizeMicro'+SpecimenArray+'['+TumorTArrayMicroA+']" size=30></div><br><br></td></tr></div>';
				var tumorMicroA=tumorMicroA1.concat(tumorMicroA2);
				$('#dynamic_field_tumorMicro'+SpecimenTitle+'').append('<div id="tumormicroASection'+TumorTitleMicroA+'"><tr id="tumormiA'+TumorTitleMicroA+'"><td><div id="sleft12"><label><b>Tumor '+TumorTitleMicroA+'</b></label><input type="hidden" name="tumor_countMicro'+SpecimenArray+'['+TumorTArrayMicroA+']"></div><div id="sright12"><button type="button" name="remove" id="'+TumorTitleMicroA+'"  style="float: right" class="btn btn-danger btn_removeTumorMircoA2" >X</button></div><br><br><td></tr></div>');
				$('#dynamic_field_tumorMicro'+SpecimenTitle+'').append(tumorMicroA);
				$('#dynamic_field_tumorMicro'+SpecimenTitle+'').append('<tr id="tumormiA'+TumorTitleMicroA+'"><td></td></tr>');
				TumorMicroTittleShowA=TumorTitleMicroA;
			});
			$(document).on('click', '.btn_removeTumorMarcoA2', function(){
				var button_id = $(this).attr("id"); 
				TumorTitleMacroA = TumorMacroTittleShowA;   //
				TumorTArrayMacroA = TumorMacroTittleShowA-1; //
				TumorTitleMacroA--; TumorTArrayMacroA--;
				var element = document.getElementById('tumormacroASection'+button_id+'');element.parentNode.removeChild(element);
				var element = document.getElementById('tumormacA'+button_id+'');element.parentNode.removeChild(element);
				$('#tumormaA'+button_id+'').remove();
				TumorMacroTittleShowA=TumorTitleMacroA;
			});
			$(document).on('click', '.btn_removeTumorMircoA2', function(){
				var button_id = $(this).attr("id"); 
				TumorTitleMicroA = TumorMicroTittleShowA;   //
				TumorTArrayMicroA = TumorMicroTittleShowA-1; //
				TumorTitleMicroA--; TumorTArrayMicroA--;
				var element = document.getElementById('tumormicroASection'+button_id+'');element.parentNode.removeChild(element);
				var element = document.getElementById('tumormicA'+button_id+'');element.parentNode.removeChild(element);
				$('#tumormiA'+button_id+'').remove();
				TumorMicroTittleShowA=TumorTitleMicroA;
			});
			$('#add_marginA2'+SpecimenTitle+'').click(function(id){
				var MarginTitleMacroA=MarginTitleMacroShowA;
				var MarginArrayMacroA=MarginTitleMacroA-1;
				MarginTitleMacroA++; MarginArrayMacroA++;
				var marginA1='<div id="marginmacroA'+MarginTitleMacroA+'"><tr id="marginA'+MarginTitleMacroA+'"><td><div id="sleft1">Type</div><div id="sright12">= <input type="text" name="margintype'+SpecimenArray+'['+MarginArrayMacroA+']" size=30></div><br><br>';
				var marginA2='<div id="sleft1">Anterior</div><div id="sright1">= <input type="text" name="marginanterior'+SpecimenArray+'['+MarginArrayMacroA+']" size=12></div><div id="sleft1">Deep</div><div id="sright1">= <input type="text" name="margindeep'+SpecimenArray+'['+MarginArrayMacroA+']" size=12></div>';
				var marginA3='<div id="sleft1">Superior</div><div id="sright1">= <input type="text" name="marginsuperior'+SpecimenArray+'['+MarginArrayMacroA+']" size=12></div><div id="sleft1">Inferior</div><div id="sright1">= <input type="text" name="margininferior'+SpecimenArray+'['+MarginArrayMacroA+']" size=12></div>';
				var marginA4='<div id="sleft1">Medial</div><div id="sright1">= <input type="text" name="marginmedial'+SpecimenArray+'['+MarginArrayMacroA+']" size=12></div><div id="sleft1">Lateral</div><div id="sright1">= <input type="text" name="marginlateral'+SpecimenArray+'['+MarginArrayMacroA+']" size=12></div>';
				var marginA5='<div id="sleft1">Posterior</div><div id="sright1">= <input type="text" name="marginposterior'+SpecimenArray+'['+MarginArrayMacroA+']" size=12></div><div id="sleft1">Superficial</div><div id="sright1">= <input type="text" name="marginsuperficial'+SpecimenArray+'['+MarginArrayMacroA+']" size=12></div>';
				var marginA6='<div id="sleft1">Peripheral</div><div id="sright1">= <input type="text" name="marginperipheral'+SpecimenArray+'['+MarginArrayMacroA+']" size=12></div><div id="sleft1">Axis</div><div id="sright1">= <input type="text" name="marginaxis'+SpecimenArray+'['+MarginArrayMacroA+']" size=12></div>';
				var marginA7='<div id="sleft1">Other (specify margin)</div><div id="sright12">= <input type="text" name="marginother'+SpecimenArray+'['+MarginArrayMacroA+']" size=74></div></tr></td></div>';
				var marginA=marginA1.concat(marginA2,marginA3,marginA4,marginA5,marginA6,marginA7);					
				$('#dynamic_field_margin'+SpecimenTitle+'').append('<div id="marginmacroASection'+MarginTitleMacroA+'"><tr id="marginA'+MarginTitleMacroA+'"><td><div id="sleft12"><label><b>Margin '+MarginTitleMacroA+'</b></label><input type="hidden" name="margin_count'+SpecimenArray+'['+MarginArrayMacroA+']"></div><div id="sright12"><button type="button" name="remove" id="'+MarginTitleMacroA+'"  style="float: right" class="btn btn-danger btn_removeMarginMacroA2" >X</button></div><br><br><td></tr></div>');
				$('#dynamic_field_margin'+SpecimenTitle+'').append(marginA);
				$('#dynamic_field_margin'+SpecimenTitle+'').append('<tr id="marginA'+MarginTitleMacroA+'"><td></td></tr>');
				MarginTitleMacroShowA=MarginTitleMacroA;
			});
			$(document).on('click', '.btn_removeMarginMacroA2', function(){
				var button_id = $(this).attr("id"); 
				MarginTitleMacroA = MarginTitleMacroShowA;   //
				MarginArrayMacroA = MarginTitleMacroShowA-1; //
				MarginTitleMacroA--;  MarginArrayMacroA--;
				var element = document.getElementById('marginmacroASection'+button_id+'');element.parentNode.removeChild(element);
				var element = document.getElementById('marginmacroA'+button_id+'');element.parentNode.removeChild(element);
				$('#marginA'+button_id+'').remove();	
				MarginTitleMacroShowA=MarginTitleMacroA;
			});	
			
			$('#add_marginMicroA2'+SpecimenTitle+'').click(function(id){
				var MarginTitleMicroA=MarginTitleMicroShowA;
				var MarginArrayMicroA=MarginTitleMicroA-1;
				MarginTitleMicroA++; MarginArrayMicroA++;
				var marginMicroA1='<div id="marginmicA'+MarginTitleMicroA+'"><tr id="marginMiA'+MarginTitleMicroA+'"><td><div id="sleft1">Type</div><div id="sright12">= <input type="text" name="margintypeMicro'+SpecimenArray+'['+MarginArrayMicroA+']" size=30></div><br><br>';
				var marginMicroA2='<div id="sleft1">Anterior</div><div id="sright1">= <input type="text" name="marginanteriorMicro'+SpecimenArray+'['+MarginArrayMicroA+']" size=12></div><div id="sleft1">Deep</div><div id="sright1">= <input type="text" name="margindeepMicro'+SpecimenArray+'['+MarginArrayMicroA+']" size=12></div>';
				var marginMicroA3='<div id="sleft1">Superior</div><div id="sright1">= <input type="text" name="marginsuperiorMicro'+SpecimenArray+'['+MarginArrayMicroA+']" size=12></div><div id="sleft1">Inferior</div><div id="sright1">= <input type="text" name="margininferiorMicro'+SpecimenArray+'['+MarginArrayMicroA+']" size=12></div>';
				var marginMicroA4='<div id="sleft1">Medial</div><div id="sright1">= <input type="text" name="marginmedialMicro'+SpecimenArray+'['+MarginArrayMicroA+']" size=12></div><div id="sleft1">Lateral</div><div id="sright1">= <input type="text" name="marginlateralMicro'+SpecimenArray+'['+MarginArrayMicroA+']" size=12></div>';
				var marginMicroA5='<div id="sleft1">Posterior</div><div id="sright1">= <input type="text" name="marginposteriorMicro'+SpecimenArray+'['+MarginArrayMicroA+']" size=12></div><div id="sleft1">Superficial</div><div id="sright1">= <input type="text" name="marginsuperficialMicro'+SpecimenArray+'['+MarginArrayMicroA+']" size=12></div>';
				var marginMicroA6='<div id="sleft1">Peripheral</div><div id="sright1">= <input type="text" name="marginperipheralMicro'+SpecimenArray+'['+MarginArrayMicroA+']" size=12></div><div id="sleft1">Axis</div><div id="sright1">= <input type="text" name="marginaxisMicro'+SpecimenArray+'['+MarginArrayMicroA+']" size=12></div>';
				var marginMicroA7='<div id="sleft1">Other (specify margin)</div><div id="sright12">= <input type="text" name="marginotherMicro'+SpecimenArray+'['+MarginArrayMicroA+']" size=74></div></tr></td></div>';
				var marginMicroA=marginMicroA1.concat(marginMicroA2,marginMicroA3,marginMicroA4,marginMicroA5,marginMicroA6,marginMicroA7);					
				$('#dynamic_field_marginMicro'+SpecimenTitle+'').append('<div id="marginmicASection'+MarginTitleMicroA+'"><tr id="marginMiA'+MarginTitleMicroA+'"><td><div id="sleft12"><label><b>Margin '+MarginTitleMicroA+'</b></label><input type="hidden" name="margin_countMicro'+SpecimenArray+'['+MarginArrayMicroA+']"></div><div id="sright12"><button type="button" name="remove" id="'+MarginTitleMicroA+'"  style="float: right" class="btn btn-danger btn_removeMarginMicroA2" >X</button></div><br><br><td></tr></div>');
				$('#dynamic_field_marginMicro'+SpecimenTitle+'').append(marginMicroA);
				$('#dynamic_field_marginMicro'+SpecimenTitle+'').append('<tr id="marginMiA'+MarginTitleMicroA+'"><td></td></tr>');
				MarginTitleMicroShowA=MarginTitleMicroA;
			});
			function showAnotherTumor(){
				<?php if(sizeof(${'tumortypeArr'.($i+1)})>sizeof(${'tumorsizeArr'.($i+1)})){$totaloop=sizeof(${'tumortypeArr'.($i+1)});
				}else{$totaloop=sizeof(${'tumorsizeArr'.($i+1)});} ?>
				var TumorTitleMacroA=<?php echo $totaloop;?>;
				var ArrayMacroA=0;
				<?php for($numT=1;$numT<$totaloop;$numT++){?>
					
					var tumorA1='<div id="tumormacA'+TumorTitleMacroA+'"><tr id="tumormaA'+TumorTitleMacroA+'"><td><div id="sleft1">Type</div><div id="sright12">= <input type="text" name="tumortype'+SpecimenArray+'['+ArrayMacroA+']" value="<?php if($numT>sizeof(${'tumortypeArr'.($i+1)})){${'tumortypeArr'.($i+1)}[$numT]="NA";} if(${'tumortypeArr'.$i}[$numT]!=""){echo ${'tumortypeArr'.($i+1)}[$numT];}?>" size=30></div><br><br>';
					var tumorA2='<div id="sleft1">Size</div><div id="sright12">= <input type="text" name="tumorsize'+SpecimenArray+'['+ArrayMacroA+']" value="<?php if($numT>sizeof(${'tumorsizeArr'.($i+1)})){${'tumorsizeArr'.($i+1)}[$numT]="NA";} if(${'tumorsizeArr'.($i+1)}[$numT]!=""){echo ${'tumorsizeArr'.($i+1)}[$numT];} ?>" size=30></div><br><br></td></tr></div>';
					var tumorA=tumorA1.concat(tumorA2);
					$('#dynamic_field_tumor'+SpecimenTitle+'').append('<div id="tumormacroASection'+TumorTitleMacroA+'"><tr id="tumormaA'+TumorTitleMacroA+'"><td><div id="sleft12"><label><b>Tumor '+TumorTitleMacroA+'</b></label><input type="hidden" name="tumor_count'+SpecimenArray+'['+ArrayMacroA+']"></div><div id="sright12"><button type="button" name="remove" id="'+TumorTitleMacroA+'"  style="float: right" class="btn btn-danger btn_removeTumorMarcoA2" >X</button></div><br><br><td></tr></div>');
					$('#dynamic_field_tumor'+SpecimenTitle+'').append(tumorA);
					$('#dynamic_field_tumor'+SpecimenTitle+'').append('<tr id="tumormaA'+TumorTitleMacroA+'"><td></td></tr>');
					TumorMacroTittleShowA = TumorTitleMacroA;
					TumorTitleMacroA++;
					ArrayMacroA++;
				<?php }?>
				return TumorMacroTittleShowA;
			}
			
			function showAnotherMargin(){
				<?php if(sizeof(${'margintypeArr'.($i+1)})>sizeof(${'marginsizeArr'.($i+1)})){$totaloop=sizeof(${'margintypeArr'.($i+1)});
				}else{$totaloop=sizeof(${'marginsizeArr'.($i+1)});} ?>
				var MarginTitleMacroA=<?php echo $totaloop;?>;
				var MarginArrayMacroA=0;
				<?php for($numT=1;$numT<$totaloop;$numT++){?>
					<?php $marginSpecific = explode ("|", ${'marginsizeArr'.($i+1)}[$numT]); ?>
					var marginA1='<div id="marginmacroA'+MarginTitleMacroA+'"><tr id="marginA'+MarginTitleMacroA+'"><td><div id="sleft1">Type</div><div id="sright12">= <input type="text" name="margintype'+SpecimenArray+'['+MarginArrayMacroA+']" value="<?php if(${'margintypeArr'.($i+1)}[$numT]!=""){echo ${'margintypeArr'.($i+1)}[$numT];}else{echo "NA";}?>"  size=30></div><br><br>';
					var marginA2='<div id="sleft1">Anterior</div><div id="sright1">= <input type="text" name="marginanterior'+SpecimenArray+'['+MarginArrayMacroA+']" value="<?php $empty=TRUE; foreach($marginSpecific as $margin){if(strpos($margin,"anterior")!==FALSE){$margin=trim(str_replace("anterior margin = ","",$margin)); echo $margin;$empty=FALSE;}} if($empty==TRUE){echo "NA";}?>" size=12></div><div id="sleft1">Deep</div><div id="sright1">= <input type="text" name="margindeep'+SpecimenArray+'['+MarginArrayMacroA+']" value="<?php $empty=TRUE; foreach($marginSpecific as $margin){if(strpos($margin,"deep")!==FALSE){$margin=trim(str_replace("deep margin = ","",$margin)); echo $margin;$empty=FALSE;}} if($empty==TRUE){echo "NA";}?>" size=12></div>';
					var marginA3='<div id="sleft1">Superior</div><div id="sright1">= <input type="text" name="marginsuperior'+SpecimenArray+'['+MarginArrayMacroA+']" value="<?php $empty=TRUE; foreach($marginSpecific as $margin){if(strpos($margin,"superior")!==FALSE){$margin=trim(str_replace("superior margin = ","",$margin)); echo $margin;$empty=FALSE;}} if($empty==TRUE){echo "NA";}?>" size=12></div><div id="sleft1">Inferior</div><div id="sright1">= <input type="text" name="margininferior'+SpecimenArray+'['+MarginArrayMacroA+']" value="<?php $empty=TRUE; foreach($marginSpecific as $margin){if(strpos($margin,"inferior")!==FALSE){$margin=trim(str_replace("inferior margin = ","",$margin)); echo $margin;$empty=FALSE;}} if($empty==TRUE){echo "NA";}?>" size=12></div>';
					var marginA4='<div id="sleft1">Medial</div><div id="sright1">= <input type="text" name="marginmedial'+SpecimenArray+'['+MarginArrayMacroA+']" value="<?php $empty=TRUE; foreach($marginSpecific as $margin){if(strpos($margin,"medial")!==FALSE){$margin=trim(str_replace("medial margin = ","",$margin)); echo $margin;$empty=FALSE;}} if($empty==TRUE){echo "NA";}?>" size=12></div><div id="sleft1">Lateral</div><div id="sright1">= <input type="text" name="marginlateral'+SpecimenArray+'['+MarginArrayMacroA+']"value="<?php $empty=TRUE; foreach($marginSpecific as $margin){if(strpos($margin,"lateral")!==FALSE){$margin=trim(str_replace("lateral margin = ","",$margin)); echo $margin;$empty=FALSE;}} if($empty==TRUE){echo "NA";}?>" size=12></div>';
					var marginA5='<div id="sleft1">Posterior</div><div id="sright1">= <input type="text" name="marginposterior'+SpecimenArray+'['+MarginArrayMacroA+']" value="<?php $empty=TRUE; foreach($marginSpecific as $margin){if(strpos($margin,"posterior")!==FALSE){$margin=trim(str_replace("posterior margin = ","",$margin)); echo $margin;$empty=FALSE;}} if($empty==TRUE){echo "NA";}?>" size=12></div><div id="sleft1">Superficial</div><div id="sright1">= <input type="text" name="marginsuperficial'+SpecimenArray+'['+MarginArrayMacroA+']" value="<?php $empty=TRUE; foreach($marginSpecific as $margin){if(strpos($margin,"superficial")!==FALSE){$margin=trim(str_replace("superficial margin = ","",$margin)); echo $margin;$empty=FALSE;}} if($empty==TRUE){echo "NA";}?>" size=12></div>';
					var marginA6='<div id="sleft1">Peripheral</div><div id="sright1">= <input type="text" name="marginperipheral'+SpecimenArray+'['+MarginArrayMacroA+']" value="<?php $empty=TRUE; foreach($marginSpecific as $margin){if(strpos($margin,"peripheral")!==FALSE){$margin=trim(str_replace("peripheral margin = ","",$margin)); echo $margin;$empty=FALSE;}} if($empty==TRUE){echo "NA";}?>" size=12></div><div id="sleft1">Axis</div><div id="sright1">= <input type="text" name="marginaxis'+SpecimenArray+'['+MarginArrayMacroA+']" value="<?php $empty=TRUE; foreach($marginSpecific as $margin){if(strpos($margin,"axis")!==FALSE){$margin=trim(str_replace("axis margin = ","",$margin)); echo $margin;$empty=FALSE;}} if($empty==TRUE){echo "NA";}?>" size=12></div>';
					var marginA7='<div id="sleft1">Other (specify margin)</div><div id="sright12">= <input type="text" name="marginother'+SpecimenArray+'['+MarginArrayMacroA+']" value="<?php $empty=TRUE; foreach($marginSpecific as $margin){if(strpos($margin,"other")!==FALSE){$margin=trim(str_replace("other margin = ","",$margin)); echo $margin;$empty=FALSE;}} if($empty==TRUE){echo "NA";}?>" size=74></div></tr></td></div>';
					var marginA=marginA1.concat(marginA2,marginA3,marginA4,marginA5,marginA6,marginA7);	
					$('#dynamic_field_margin'+SpecimenTitle+'').append('<div id="marginmacroASection'+MarginTitleMacroA+'"><tr id="marginA'+MarginTitleMacroA+'"><td><div id="sleft12"><label><b>Margin '+MarginTitleMacroA+'</b></label><input type="hidden" name="margin_count'+SpecimenArray+'['+MarginArrayMacroA+']"></div><div id="sright12"><button type="button" name="remove" id="'+MarginTitleMacroA+'"  style="float: right" class="btn btn-danger btn_removeMarginMacroA2" >X</button></div><br><br><td></tr></div>');
					$('#dynamic_field_margin'+SpecimenTitle+'').append(marginA);
					$('#dynamic_field_margin'+SpecimenTitle+'').append('<tr id="marginA'+MarginTitleMacroA+'"><td></td></tr>');
					MarginTitleMacroShowA = MarginTitleMacroA;
					MarginTitleMacroA++;
					MarginArrayMacroA++;
				<?php }?>
				return MarginTitleMacroShowA;
			}
			function showAnotherTumorMicro(){
				<?php if(sizeof(${'tumortypeMicroArr'.($i+1)})>sizeof(${'tumorsizeMicroArr'.($i+1)})){$totaloop=sizeof(${'tumortypeMicroArr'.($i+1)});
				}else{$totaloop=sizeof(${'tumorsizeMicroArr'.($i+1)});} ?>
				var TumorTitleMicroA=<?php echo $totaloop;?>;
				var TumorTArrayMicroA=0;
				<?php for($numT=1;$numT<$totaloop;$numT++){?>
					var tumorMicroA1='<div id="tumormicA'+TumorTitleMicroA+'"><tr id="tumormiA'+TumorTitleMicroA+'"><td><div id="sleft1">Type</div><div id="sright12">= <input type="text" name="tumortypeMicro'+SpecimenArray+'['+TumorTArrayMicroA+']"  value="<?php if($numT>sizeof(${'tumortypeMicroArr'.($i+1)})){${'tumortypeMicroArr'.($i+1)}[$numT]="NA";} if(${'tumortypeMicroArr'.$i}[$numT]!=""){echo ${'tumortypeMicroArr'.($i+1)}[$numT];}?>"  size=30></div><br><br>';
					var tumorMicroA2='<div id="sleft1">Size</div><div id="sright12">= <input type="text" name="tumorsizeMicro'+SpecimenArray+'['+TumorTArrayMicroA+']" value="<?php if($numT>sizeof(${'tumorsizeMicroArr'.($i+1)})){${'tumorsizeMicroArr'.($i+1)}[$numT]="NA";} if(${'tumorsizeMicroArr'.$i}[$numT]!=""){echo ${'tumorsizeMicroArr'.($i+1)}[$numT];}?>"  size=30></div><br><br></td></tr></div>';
					var tumorMicroA=tumorMicroA1.concat(tumorMicroA2);
					$('#dynamic_field_tumorMicro'+SpecimenTitle+'').append('<div id="tumormicroASection'+TumorTitleMicroA+'"><tr id="tumormiA'+TumorTitleMicroA+'"><td><div id="sleft12"><label><b>Tumor '+TumorTitleMicroA+'</b></label><input type="hidden" name="tumor_countMicro'+SpecimenArray+'['+TumorTArrayMicroA+']"></div><div id="sright12"><button type="button" name="remove" id="'+TumorTitleMicroA+'"  style="float: right" class="btn btn-danger btn_removeTumorMircoA2" >X</button></div><br><br><td></tr></div>');
					$('#dynamic_field_tumorMicro'+SpecimenTitle+'').append(tumorMicroA);
					$('#dynamic_field_tumorMicro'+SpecimenTitle+'').append('<tr id="tumormiA'+TumorTitleMicroA+'"><td></td></tr>');
					TumorMicroTittleShowA = TumorTitleMicroA;
					TumorTitleMicroA++;
					TumorTArrayMicroA++;
				<?php }?>
				return TumorMicroTittleShowA;
			}
			function showAnotherMarginMicro(){
				<?php if(sizeof(${'margintypeMicroArr'.($i+1)})>sizeof(${'marginsizeMicroArr'.($i+1)})){$totaloop=sizeof(${'margintypeMicroArr'.($i+1)});
				}else{$totaloop=sizeof(${'marginsizeMicroArr'.($i+1)});} ?>
			
				var MarginTitleMicroA=<?php echo $totaloop;?>;
				var MarginArrayMicroA=0;
				<?php for($numT=1;$numT<$totaloop;$numT++){?>
					<?php $marginSpecific = explode ("|", ${'marginsizeMicroArr'.($i+1)}[$numT]); ?>
					
					var marginMicroA1='<div id="marginmicA'+MarginTitleMicroA+'"><tr id="marginMiA'+MarginTitleMicroA+'"><td><div id="sleft1">Type</div><div id="sright12">= <input type="text" name="margintypeMicro'+SpecimenArray+'['+MarginArrayMicroA+']" value="<?php if(${'margintypeMicroArr'.($i+1)}[$numT]!=""){echo ${'margintypeMicroArr'.($i+1)}[$numT];}else{echo "NA";}?>"  size=30></div><br><br>';
					var marginMicroA2='<div id="sleft1">Anterior</div><div id="sright1">= <input type="text" name="marginanteriorMicro'+SpecimenArray+'['+MarginArrayMicroA+']" value="<?php $empty=TRUE; foreach($marginSpecific as $margin){if(strpos($margin,"anterior")!==FALSE){$margin=trim(str_replace("anterior margin = ","",$margin)); echo $margin;$empty=FALSE;}} if($empty==TRUE){echo "NA";}?>" size=12></div><div id="sleft1">Deep</div><div id="sright1">= <input type="text" name="margindeepMicro'+SpecimenArray+'['+MarginArrayMicroA+']" value="<?php $empty=TRUE; foreach($marginSpecific as $margin){if(strpos($margin,"deep")!==FALSE){$margin=trim(str_replace("deep margin = ","",$margin)); echo $margin;$empty=FALSE;}} if($empty==TRUE){echo "NA";}?>" size=12></div>';
					var marginMicroA3='<div id="sleft1">Superior</div><div id="sright1">= <input type="text" name="marginsuperiorMicro'+SpecimenArray+'['+MarginArrayMicroA+']" value="<?php $empty=TRUE; foreach($marginSpecific as $margin){if(strpos($margin,"superior")!==FALSE){$margin=trim(str_replace("superior margin = ","",$margin)); echo $margin;$empty=FALSE;}} if($empty==TRUE){echo "NA";}?>" size=12></div><div id="sleft1">Inferior</div><div id="sright1">= <input type="text" name="margininferiorMicro'+SpecimenArray+'['+MarginArrayMicroA+']" value="<?php $empty=TRUE; foreach($marginSpecific as $margin){if(strpos($margin,"inferior")!==FALSE){$margin=trim(str_replace("inferior margin = ","",$margin)); echo $margin;$empty=FALSE;}} if($empty==TRUE){echo "NA";}?>" size=12></div>';
					var marginMicroA4='<div id="sleft1">Medial</div><div id="sright1">= <input type="text" name="marginmedialMicro'+SpecimenArray+'['+MarginArrayMicroA+']" value="<?php $empty=TRUE; foreach($marginSpecific as $margin){if(strpos($margin,"medial")!==FALSE){$margin=trim(str_replace("medial margin = ","",$margin)); echo $margin;$empty=FALSE;}} if($empty==TRUE){echo "NA";}?>" size=12></div><div id="sleft1">Lateral</div><div id="sright1">= <input type="text" name="marginlateralMicro'+SpecimenArray+'['+MarginArrayMicroA+']"value="<?php $empty=TRUE; foreach($marginSpecific as $margin){if(strpos($margin,"lateral")!==FALSE){$margin=trim(str_replace("lateral margin = ","",$margin)); echo $margin;$empty=FALSE;}} if($empty==TRUE){echo "NA";}?>" size=12></div>';
					var marginMicroA5='<div id="sleft1">Posterior</div><div id="sright1">= <input type="text" name="marginposteriorMicro'+SpecimenArray+'['+MarginArrayMicroA+']" value="<?php $empty=TRUE; foreach($marginSpecific as $margin){if(strpos($margin,"posterior")!==FALSE){$margin=trim(str_replace("posterior margin = ","",$margin)); echo $margin;$empty=FALSE;}} if($empty==TRUE){echo "NA";}?>" size=12></div><div id="sleft1">Superficial</div><div id="sright1">= <input type="text" name="marginsuperficialMicro'+SpecimenArray+'['+MarginArrayMicroA+']" value="<?php $empty=TRUE; foreach($marginSpecific as $margin){if(strpos($margin,"superficial")!==FALSE){$margin=trim(str_replace("superficial margin = ","",$margin)); echo $margin;$empty=FALSE;}} if($empty==TRUE){echo "NA";}?>" size=12></div>';
					var marginMicroA6='<div id="sleft1">Peripheral</div><div id="sright1">= <input type="text" name="marginperipheralMicro'+SpecimenArray+'['+MarginArrayMicroA+']" value="<?php $empty=TRUE; foreach($marginSpecific as $margin){if(strpos($margin,"peripheral")!==FALSE){$margin=trim(str_replace("peripheral margin = ","",$margin)); echo $margin;$empty=FALSE;}} if($empty==TRUE){echo "NA";}?>" size=12></div><div id="sleft1">Axis</div><div id="sright1">= <input type="text" name="marginaxisMicro'+SpecimenArray+'['+MarginArrayMicroA+']" value="<?php $empty=TRUE; foreach($marginSpecific as $margin){if(strpos($margin,"axis")!==FALSE){$margin=trim(str_replace("axis margin = ","",$margin)); echo $margin;$empty=FALSE;}} if($empty==TRUE){echo "NA";}?>" size=12></div>';
					var marginMicroA7='<div id="sleft1">Other (specify margin)</div><div id="sright12">= <input type="text" name="marginotherMicro'+SpecimenArray+'['+MarginArrayMicroA+']" value="<?php $empty=TRUE; foreach($marginSpecific as $margin){if(strpos($margin,"other")!==FALSE){$margin=trim(str_replace("other margin = ","",$margin)); echo $margin;$empty=FALSE;}} if($empty==TRUE){echo "NA";}?>" size=74></div></tr></td></div>';
					var marginMicroA=marginMicroA1.concat(marginMicroA2,marginMicroA3,marginMicroA4,marginMicroA5,marginMicroA5,marginMicroA7);	
					$('#dynamic_field_marginMicro'+SpecimenTitle+'').append('<div id="marginmicASection'+MarginTitleMicroA+'"><tr id="marginMiA'+MarginTitleMicroA+'"><td><div id="sleft12"><label><b>Margin '+MarginTitleMicroA+'</b></label><input type="hidden" name="margin_countMicro'+SpecimenArray+'['+MarginArrayMicroA+']"></div><div id="sright12"><button type="button" name="remove" id="'+MarginTitleMicroA+'"  style="float: right" class="btn btn-danger btn_removeMarginMicroA2" >X</button></div><br><br><td></tr></div>');
					$('#dynamic_field_marginMicro'+SpecimenTitle+'').append(marginMicroA);
					$('#dynamic_field_marginMicro'+SpecimenTitle+'').append('<tr id="marginMiA'+MarginTitleMicroA+'"><td></td></tr>');
					MarginTitleMicroShowA = MarginTitleMicroA;
					MarginTitleMicroA++;
					MarginArrayMicroA++;
				<?php }?>
				return MarginTitleMicroShowA;
				
			}
							
			$(document).on('click', '.btn_removeMarginMicroA2', function(){
				var button_id = $(this).attr("id"); 
				MarginTitleMicroA = MarginTitleMicroShowA;   //
				MarginArrayMicroA = MarginTitleMicroShowA-1; //
				MarginTitleMicroA--;  MarginArrayMicroA--;
				var element = document.getElementById('marginmicASection'+button_id+'');element.parentNode.removeChild(element);
				var element = document.getElementById('marginmicA'+button_id+'');element.parentNode.removeChild(element);
				$('#marginMiA'+button_id+'').remove();	
				MarginTitleMicroShowA = MarginTitleMicroA;
			});	
			
			
			window.onload=showAnotherTumor();
			window.onload=showAnotherMargin();
			window.onload=showAnotherTumorMicro();
			window.onload=showAnotherMarginMicro();

	<?php }?>
}


window.onload=showTumorMacro();
window.onload=showMarginMacro();
window.onload=showTumorMicro();
window.onload=showMarginMicro();
window.onload=showSpecimen();
$(document).ready(function(){
	var i=1;
	var SpecimenTitle=<?php echo $num_specimen?>; var SpecimenArray=SpecimenTitle-1;
	var i=SpecimenTitle;
	var MarginTitleMacro=1; var MarginArrayMacro=0;
	var MarginTitleMicro= 1; var MarginArrayMicro= 0;
	var TumorTitleMacro=1; var TumorTArrayMacro=0;
	var TumorTitleMicro=1; var TumorTArrayMicro=0;

	$('#addspecimen').click(function(id){
		i++;SpecimenTitle++; SpecimenArray++;
		if(i<21){
			var typeprocedure1='<tr id="specimen'+SpecimenTitle+'"><td><div id="typeprocedure'+SpecimenTitle+'"><div id="sleft1">Needle biopsy</div><div id="sright1"><input type="radio" name="procedureT[+SpecimenArray+]" value="needle biopsy" class="form-control name_list" /></div>';
			var typeprocedure2='<div id="sleft1">Excision</div><div id="sright1"><input type="radio" name="procedureT['+SpecimenArray+']" value="excision" class="form-control name_list" /></div>';
			var typeprocedure3='<div id="sleft1">Total mastectomy</div><div id="sright1"><input type="radio" name="procedureT['+SpecimenArray+']" value="mastectomy" class="form-control name_list" /></div>';
			var typeprocedure4='<div id="sleft1">Other (Specify)</div><div id="sright1"><input type="radio" name="procedureT['+SpecimenArray+']" value="NA"><input type="text" name="procedureT2['+SpecimenArray+']" size=25></div></div></tr></td>';
			var typeprocedure=typeprocedure1.concat(typeprocedure2,typeprocedure3,typeprocedure4);				
						
			var histotype1='<tr id="specimen'+SpecimenTitle+'"><td><div id="histotype'+SpecimenTitle+'"><div id="sleft11">No residual invasive carcinoma</div><div id="sright11"><input type="checkbox" name="histoT'+SpecimenArray+'[]" value="no residual invasive carcinoma" class="form-control name_list" /></div>';
			var histotype2='<div id="sleft11">&nbsp;&nbsp;&nbsp;&nbsp;&nbsp;&nbsp;&nbsp;&nbsp;Invasive carcinoma of no special type</div><div id="sright11"><input type="checkbox" name="histoT'+SpecimenArray+'[]" value="invasive carcinoma of no special type" class="form-control name_list" /></div>';
			var histotype3='<div id="sleft11">Micro-invasive carcinoma</div><div id="sright11"><input type="checkbox" name="histoT'+SpecimenArray+'[]" value="micro-invasive carcinoma" class="form-control name_list" /></div>';
			var histotype4='<div id="sleft11">&nbsp;&nbsp;&nbsp;&nbsp;&nbsp;&nbsp;&nbsp;&nbsp;Invasive lobular carcinoma</div><div id="sright11"><input type="checkbox" name="histoT'+SpecimenArray+'[]" value="invasive lobular carcinoma" class="form-control name_list" /></div>';
			var histotype5='<div id="sleft11">Invasive carcinoma with mixed ductal and lobular features</div><div id="sright11"><input type="checkbox" name="histoT'+SpecimenArray+'[]" value="invasive carcinoma with mixed ductal and lobular features" class="form-control name_list" /></div>';
			var histotype6='<div id="sleft11">&nbsp;&nbsp;&nbsp;&nbsp;&nbsp;&nbsp;&nbsp;&nbsp;Tubular carcinoma</div><div id="sright11"><input type="checkbox" name="histoT'+SpecimenArray+'[]" value="tubular carcinoma" class="form-control name_list" /></div>';
			var histotype7='<div id="sleft11">Invasive cribriform carcinoma</div><div id="sright11"><input type="checkbox" name="histoT'+SpecimenArray+'[]" value="invasive cribriform carcinoma" class="form-control name_list" /></div>';
			var histotype8='<div id="sleft11">&nbsp;&nbsp;&nbsp;&nbsp;&nbsp;&nbsp;&nbsp;&nbsp;Mucinous carcinoma</div><div id="sright11"><input type="checkbox" name="histoT'+SpecimenArray+'[]" value="mucinous carcinoma" class="form-control name_list" /></div>';
			var histotype9='<div id="sleft11">Invasive micropapillary carcinoma</div><div id="sright11"><input type="checkbox" name="histoT'+SpecimenArray+'[]" value="invasive micropapillary carcinoma" class="form-control name_list" /></div>';
			var histotype10='<div id="sleft11">&nbsp;&nbsp;&nbsp;&nbsp;&nbsp;&nbsp;&nbsp;&nbsp;Apocrine adenocarcinoma</div><div id="sright11"><input type="checkbox" name="histoT'+SpecimenArray+'[]" value="apocrine adenocarcinoma" class="form-control name_list" /></div>';
			var histotype11='<div id="sleft11">Metaplastic carcinoma</div><div id="sright11"><input type="checkbox" name="histoT'+SpecimenArray+'[]" value="metaplastic carcinoma" class="form-control name_list" /></div>';
			var histotype12='<div id="sleft11">&nbsp;&nbsp;&nbsp;&nbsp;&nbsp;&nbsp;&nbsp;&nbsp;Encapsulated papillary carcinoma with invasion</div><div id="sright11"><input type="checkbox" name="histoT'+SpecimenArray+'[]" value="encapsulated papillary carcinoma with invasion" class="form-control name_list" /></div>';
			var histotype13='<div id="sleft11">Solid papillary carcinoma with invasion</div><div id="sright11"><input type="checkbox" name="histoT'+SpecimenArray+'[]" value="solid papillary carcinoma with invasion" class="form-control name_list" /></div>';
			var histotype14='<div id="sleft11">&nbsp;&nbsp;&nbsp;&nbsp;&nbsp;&nbsp;&nbsp;&nbsp;Intraductal papillary adenocarcinoma with invasion</div><div id="sright11"><input type="checkbox" name="histoT'+SpecimenArray+'[]" value="intraductal papillary adenocarcinoma with invasion" class="form-control name_list" /></div>';
			var histotype15='<div id="sleft11">Adenoid cystic carcinoma</div><div id="sright11"><input type="checkbox" name="histoT'+SpecimenArray+'[]" value="adenoid cystic carcinoma" class="form-control name_list" /></div>';
			var histotype16='<div id="sleft11">&nbsp;&nbsp;&nbsp;&nbsp;&nbsp;&nbsp;&nbsp;&nbsp;Neuroendocrine tumor</div><div id="sright11"><input type="checkbox" name="histoT'+SpecimenArray+'[]" value="neuroendocrine tumor" class="form-control name_list" /></div>';
			var histotype17='<div id="sleft11">Neuroendocrine carcinoma</div><div id="sright11"><input type="checkbox" name="histoT'+SpecimenArray+'[]" value="neuroendocrine carcinoma" class="form-control name_list" /></div>';
			var histotype18='<div id="sleft11">&nbsp;&nbsp;&nbsp;&nbsp;&nbsp;&nbsp;&nbsp;&nbsp;Invasive carcinoma, type cannot be determined</div><div id="sright11"><input type="checkbox" name="histoT'+SpecimenArray+'[]" value="invasive carcinoma, type cannot be determined" class="form-control name_list" /></div>';
			var histotype19='<div id="sleft12">Invasive carcinoma with features of (specify)</div><div id="sright12"><input type="text" name="histoT02['+SpecimenArray+']" size=70><input type="hidden" name="histoT02_5['+SpecimenArray+']" value="first manual text: "></div>';
			var histotype20='<div id="sleft12">Other histologic type (specify)</div><div id="sright12"><input type="text" name="histoT03['+SpecimenArray+']" size=70><input type="hidden" name="histoT03_5['+SpecimenArray+']" value="second manual text: "></div></div></tr></td>';
			var histotype=histotype1.concat(histotype2,histotype3,histotype4,histotype5,histotype6,histotype7,histotype8,histotype9,histotype10,histotype11,histotype12,histotype13,histotype14,histotype15,histotype16,histotype17,histotype18,histotype19,histotype20);
			
			var histograde1='<tr id="specimen'+SpecimenTitle+'"><td><div id="histograde'+SpecimenTitle+'"><div id="sleft1"><label>Grade</label></div><div id="sright1">:<select name ="histoG['+SpecimenArray+']"  style="max-width:100%;">';
			var histograde2='<option value="" selected disabled hidden class="form-control name_list">Select one</option><option value="1" class="form-control name_list"> 1 </option><option value="2" class="form-control name_list">2</option><option value="3" class="form-control name_list">3</option></select>';
			var histograde3='</div><br><br><div id="sleft12">Grade cannot be determined (explain)</div><div id="sright12"><input type="text" name="histoG2['+SpecimenArray+']" size=70></div></div></tr></td>';
			var histograde=	histograde1.concat(histograde2,histograde3);								

			var tumor1='<tr id="specimen'+SpecimenTitle+'"><td><div id="tumor_macro'+SpecimenTitle+'"><table class="table table-bordered" id="dynamic_field_tumor'+SpecimenTitle+'" style="background-color:#f9f9f9" width=95%>';
			var tumor2='<div id="sleftT"><label><b>Tumor 1</b></label></div><br><br><div id="sleft1">Type</div>	<div id="sright12">= <input type="text" name="tumortype'+SpecimenArray+'[0]" size=30></div><br><br>';
			var tumor3='<div id="sleft1">Size</div><div id="sright12">= <input type="text" name="tumorsize'+SpecimenArray+'[0]" size=30></div><br><br></table><br>&nbsp;<button type="button" name="add_tumorA'+SpecimenTitle+'" id="add_tumorA'+SpecimenTitle+'" class="btn btn-success" style="float: l">+</button><br><br></div></tr></td>';
			var tumor=tumor1.concat(tumor2,tumor3);	
			
			var margin1='<tr id="specimen'+SpecimenTitle+'"><td><div id="margin_macro'+SpecimenTitle+'"><table class="table table-bordered" id="dynamic_field_margin'+SpecimenTitle+'" style="background-color:#f9f9f9" width=95%><div id="sleftT"><label><b>Margin 1</b></label></div><br><br><div id="sleft1">Type</div><div id="sright12">= <input type="text" name="margintype'+SpecimenArray+'[0]" size=30></div><br><br>';
			var margin2='<div id="sleft1">Anterior</div><div id="sright1">= <input type="text" name="marginanterior'+SpecimenArray+'[0]" size=12></div><div id="sleft1">Deep</div><div id="sright1">= <input type="text" name="margindeep'+SpecimenArray+'[0]" size=12></div>';
			var margin3='<div id="sleft1">Superior</div><div id="sright1">= <input type="text" name="marginsuperior'+SpecimenArray+'[0]" size=12></div><div id="sleft1">Inferior</div><div id="sright1">= <input type="text" name="margininferior'+SpecimenArray+'[0]" size=12></div>';
			var margin4='<div id="sleft1">Medial</div><div id="sright1">= <input type="text" name="marginmedial'+SpecimenArray+'[0]" size=12></div><div id="sleft1">Lateral</div><div id="sright1">= <input type="text" name="marginlateral'+SpecimenArray+'[0]" size=12></div>';
			var margin5='<div id="sleft1">Posterior</div><div id="sright1">= <input type="text" name="marginposterior'+SpecimenArray+'[0]" size=12></div><div id="sleft1">Superficial</div><div id="sright1">= <input type="text" name="marginsuperficial'+SpecimenArray+'[0]" size=12></div>';
			var margin6='<div id="sleft1">Peripheral</div><div id="sright1">= <input type="text" name="marginperipheral'+SpecimenArray+'[0]" size=12></div><div id="sleft1">Axis</div><div id="sright1">= <input type="text" name="marginaxis'+SpecimenArray+'[0]" size=12></div>';
			var margin7='<div id="sleft1">Other (specify margin)</div><div id="sright12">= <input type="text" name="marginother'+SpecimenArray+'[0]" size=74></div></table><br>&nbsp;<button type="button" name="add_marginA'+SpecimenTitle+'" id="add_marginA'+SpecimenTitle+'" class="btn btn-success" style="float: l">+</button><br><br></div></tr></td>';
			var margin=margin1.concat(margin2,margin3,margin4,margin5,margin6,margin7);					
																					
			var nuclearg1='<tr id="specimen'+SpecimenTitle+'"><td><div id="nuclear_grade'+SpecimenTitle+'"><div id="sleft1"><label>Grade</label></div><div id="sright1">:<select name ="nuclearG['+SpecimenArray+']"  style="max-width:100%;"><option value="" selected disabled hidden class="form-control name_list">Select one</option>';
			var nuclearg2='<option value="low grade" class="form-control name_list">Low </option><option value="intermediate grade" class="form-control name_list">Intermediate</option><option value="high grade" class="form-control name_list">High</option></select></div><br><br><div id="sleft1">Other (Specify)</div><div id="sright12">:&nbsp;<input type="text" name="nuclearG2['+SpecimenArray+']" size=65></div></div></tr></td>';
			var	nuclearg=nuclearg1.concat(nuclearg2);	

			var pattern1='<tr id="specimen'+SpecimenTitle+'"><td><div id="dcis_pattern'+SpecimenTitle+'"><div id="sleft11">Cribriform</div><div id="sright11"><input type="checkbox" name="dcisP'+SpecimenArray+'[]" value="cribriform" class="form-control name_list" /></div><div id="sleft11">&nbsp;&nbsp;&nbsp;&nbsp;&nbsp;&nbsp;&nbsp;&nbsp;Micropapillary</div><div id="sright11"><input type="checkbox" name="dcisP'+SpecimenArray+'[]" value="micropapillary" class="form-control name_list" /></div>';
			var pattern2='<div id="sleft11">Papillary</div><div id="sright11"><input type="checkbox" name="dcisP'+SpecimenArray+'[]" value="papillary" class="form-control name_list" /></div><div id="sleft11">&nbsp;&nbsp;&nbsp;&nbsp;&nbsp;&nbsp;&nbsp;&nbsp;Solid</div><div id="sright11"><input type="checkbox" name="dcisP'+SpecimenArray+'[]" value="solid" class="form-control name_list" /></div>';
			var pattern3='<div id="sleft11">Flat or clinging</div><div id="sright11"><input type="checkbox" name="dcisP'+SpecimenArray+'[]" value="flat or clinging" class="form-control name_list" /></div><div id="sleft11">&nbsp;&nbsp;&nbsp;&nbsp;&nbsp;&nbsp;&nbsp;&nbsp;Comedo</div><div id="sright11"><input type="checkbox" name="dcisP'+SpecimenArray+'[]" value="comedo" class="form-control name_list" /></div>';
			var pattern4='<div id="sleft12">Other DCIS pattern (specify)</div><div id="sright12"><input type="text" name="dcisP'+SpecimenArray+'2[]" size=70></div></div></tr></td>	';
			var	pattern=pattern1.concat(pattern2,pattern3,pattern4);														
			
			var marginMicro1='<tr id="specimen'+SpecimenTitle+'"><td><div id="margin_micro'+SpecimenTitle+'"><table class="table table-bordered" id="dynamic_field_marginMicro'+SpecimenTitle+'" style="background-color:#f9f9f9" width=95%><div id="sleftT"><label><b>Margin 1</b></label></div><br><br><div id="sleft1">Type</div><div id="sright12">= <input type="text" name="margintypeMicro'+SpecimenArray+'[0]" size=30></div><br><br>';
			var marginMicro2='<div id="sleft1">Anterior</div><div id="sright1">= <input type="text" name="marginanteriorMicro'+SpecimenArray+'[0]" size=12></div><div id="sleft1">Deep</div><div id="sright1">= <input type="text" name="margindeepMicro'+SpecimenArray+'[0]" size=12></div>';
			var marginMicro3='<div id="sleft1">Superior</div><div id="sright1">= <input type="text" name="marginsuperiorMicro'+SpecimenArray+'[0]" size=12></div><div id="sleft1">Inferior</div><div id="sright1">= <input type="text" name="margininferiorMicro'+SpecimenArray+'[0]" size=12></div>';
			var marginMicro4='<div id="sleft1">Medial</div><div id="sright1">= <input type="text" name="marginmedialMicro'+SpecimenArray+'[0]" size=12></div><div id="sleft1">Lateral</div><div id="sright1">= <input type="text" name="marginlateralMicro'+SpecimenArray+'[0]" size=12></div>';
			var marginMicro5='<div id="sleft1">Posterior</div><div id="sright1">= <input type="text" name="marginposteriorMicro'+SpecimenArray+'[0]" size=12></div><div id="sleft1">Superficial</div><div id="sright1">= <input type="text" name="marginsuperficialMicro'+SpecimenArray+'[0]" size=12></div>';
			var marginMicro6='<div id="sleft1">Peripheral</div><div id="sright1">= <input type="text" name="marginperipheralMicro'+SpecimenArray+'[0]" size=12></div><div id="sleft1">Axis</div><div id="sright1">= <input type="text" name="marginaxisMicro'+SpecimenArray+'[0]" size=12></div>';
			var marginMicro7='<div id="sleft1">Other (specify margin)</div><div id="sright12">= <input type="text" name="marginotherMicro'+SpecimenArray+'[0]" size=74></div></table><br>&nbsp;<button type="button" name="add_marginMicroA'+SpecimenTitle+'" id="add_marginMicroA'+SpecimenTitle+'" class="btn btn-success" style="float: l">+</button><br><br></div></tr></td>';
			var marginMicro=marginMicro1.concat(marginMicro2,marginMicro3,marginMicro4,marginMicro5,marginMicro6,marginMicro7);					
															
			var tumorMicro1='<tr id="specimen'+SpecimenTitle+'"><td><div id="tumor_micro'+SpecimenTitle+'"><table class="table table-bordered" id="dynamic_field_tumorMicro'+SpecimenTitle+'" style="background-color:#f9f9f9" width=95%>';
			var tumorMicro2='<div id="sleftT"><label><b>Tumor 1</b></label></div><br><br><div id="sleft1">Type</div><div id="sright12">= <input type="text" name="tumortypeMicro'+SpecimenArray+'[0]" size=30></div><br><br>';
			var tumorMicro3='<div id="sleft1">Size</div><div id="sright12">= <input type="text" name="tumorsizeMicro'+SpecimenArray+'[0]" size=30></div><br><br></table><br>&nbsp;<button type="button" name="add_tumorMicroA'+SpecimenTitle+'" id="add_tumorMicroA'+SpecimenTitle+'" class="btn btn-success" style="float: l">+</button><br><br></div></tr></td>';
			var tumorMicro=tumorMicro1.concat(tumorMicro2,tumorMicro3);	
																				
			var immuno1='<tr id="specimen'+SpecimenTitle+'"><td><div id="immunochisto'+SpecimenTitle+'"><div><div id="sleft1">Estrogen Receptor</div><div id="sright12"> : Positive<input type="radio" name="er['+SpecimenArray+']" value="positive"   class="form-control name_list"/>&nbsp;&nbsp;&nbsp;&nbsp;&nbsp;Negative<input type="radio" name="er['+SpecimenArray+']" value="negative" checked class="form-control name_list" />&nbsp;&nbsp;&nbsp;&nbsp;&nbsp;Other (Specify) <input type="text" name="er2['+SpecimenArray+']" size=26></div></div>';
			var immuno2='<div><br><br><div id="sleft1">Progesterone  Receptor</div><div id="sright12"> : Positive<input type="radio" name="pr['+SpecimenArray+']" value="positive"   class="form-control name_list"/>&nbsp;&nbsp;&nbsp;&nbsp;&nbsp;Negative<input type="radio" name="pr['+SpecimenArray+']" value="negative" checked class="form-control name_list" />&nbsp;&nbsp;&nbsp;&nbsp;&nbsp;	Other (Specify) <input type="text" name="pr2['+SpecimenArray+']" size=26></div></div>';
			var immuno3='<div><br><br><div id="sleft1">HER2</div><div id="sright12"> : Positive<input type="radio" name="her['+SpecimenArray+']" value="positive"   class="form-control name_list"/>&nbsp;&nbsp;&nbsp;&nbsp;&nbsp;Negative<input type="radio" name="her['+SpecimenArray+']" value="negative" checked class="form-control name_list" />&nbsp;&nbsp;&nbsp;&nbsp;&nbsp;';
			var immuno4='Equivocal <input type="radio" name="her['+SpecimenArray+']" value="equivocal"  class="form-control name_list" />&nbsp;&nbsp;&nbsp;&nbsp;&nbsp;Score <input type="text" name="her2['+SpecimenArray+']" size=5></div></div></div></td></tr>';
			var immuno=immuno1.concat(immuno2,immuno3,immuno4);	
			
			$('#dynamic_field_specimen').append('<tr id="specimen'+SpecimenTitle+'"><td><br><label><b>Specimen '+SpecimenTitle+'</b><input type="hidden" name="specimen['+SpecimenArray+']"></label><button type="button" name="removespecimen" id="removespecimen'+SpecimenTitle+'"  style="float: right" class="btn btn-danger btn_removeSpecimen" >X</button><br><hr></hr><td></tr>');
			$('#dynamic_field_specimen').append('<tr id="specimen'+SpecimenTitle+'"><td><b><u>Interpertation</b></u></label></td></tr>');
			$('#dynamic_field_specimen').append('<tr id="specimen'+SpecimenTitle+'"><td><div id="typeprocedureSection'+SpecimenTitle+'"><div id="sleftT"><label>Type of Procedure</label></div><div id="sleftT">: Yes<input type="radio" name="procedure['+SpecimenArray+']" value="yes" onclick=yes("typeprocedure'+SpecimenTitle+'")  class="form-control name_list"/>&nbsp;&nbsp;&nbsp;&nbsp;&nbsp;No<input type="radio" name="procedure['+SpecimenArray+']" value="no" onclick=no("typeprocedure'+SpecimenTitle+'") checked class="form-control name_list" /></div></div></td></tr>');
			$('#dynamic_field_specimen').append(typeprocedure);
			$('#dynamic_field_specimen').append('<tr id="specimen'+SpecimenTitle+'"><td><div id="lateralitySection'+SpecimenTitle+'"><div id="sleftT"><label>Laterality</label></div><div id="sleftT">: Yes<input type="radio" name="lateral['+SpecimenArray+']" value="yes"  onclick=yes("laterality'+SpecimenTitle+'") class="form-control name_list"/>&nbsp;&nbsp;&nbsp;&nbsp;&nbsp;No<input type="radio" name="lateral['+SpecimenArray+']" value="no" onclick=no("laterality'+SpecimenTitle+'") checked class="form-control name_list" /></div></div></td></tr>');
			$('#dynamic_field_specimen').append('<tr id="specimen'+SpecimenTitle+'"><td><div id="laterality'+SpecimenTitle+'"><div id="sleft1">Left<input type="radio" name="lateralityS['+SpecimenArray+']" value="left" class="form-control name_list" />&nbsp;&nbsp;&nbsp;&nbsp;&nbsp;Right<input type="radio" name="lateralityS['+SpecimenArray+']" value="right" class="form-control name_list"/></div></div></tr></td>');					
			$('#dynamic_field_specimen').append('<tr id="specimen'+SpecimenTitle+'"><td><div id="histotypeSection'+SpecimenTitle+'"><div id="sleftT"><label>Histologic Type(s)</label></div><div id="sleftT">: Yes<input type="radio" name="histType['+SpecimenArray+']" value="yes"  onclick=yes("histotype'+SpecimenTitle+'") class="form-control name_list"/>&nbsp;&nbsp;&nbsp;&nbsp;&nbsp;No<input type="radio" name="histType['+SpecimenArray+']" value="no" onclick=no("histotype'+SpecimenTitle+'") checked class="form-control name_list" /></div></div></td></tr>');
			$('#dynamic_field_specimen').append(histotype);
			$('#dynamic_field_specimen').append('<tr id="specimen'+SpecimenTitle+'"><td><div id="histogradeSection'+SpecimenTitle+'"><div id="sleftT"><label>Histologic Grade (Bloom and Richardson\'s)</label></div><div id="sleftT">: Yes<input type="radio" name="histGrade['+SpecimenArray+']" value="yes"  onclick=yes("histograde'+SpecimenTitle+'") class="form-control name_list"/>&nbsp;&nbsp;&nbsp;&nbsp;&nbsp;No<input type="radio" name="histGrade['+SpecimenArray+']" value="no" onclick=no("histograde'+SpecimenTitle+'") checked class="form-control name_list" /></div></div></td></tr>');
			$('#dynamic_field_specimen').append(histograde);
			$('#dynamic_field_specimen').append('<tr id="specimen'+SpecimenTitle+'"><td><label><br><b><u>Macroscopy</b></u></label></td></tr>');
			$('#dynamic_field_specimen').append('<tr id="specimen'+SpecimenTitle+'"><td><div id="tumor_macroSection'+SpecimenTitle+'"><div id="sleftT"><label>Tumor(s)</label><input type="hidden" name="tumor_count'+SpecimenArray+'[0]"></div><div id="sleftT">: Yes<input type="radio" name="tumormacro['+SpecimenArray+']" value="yes"  onclick=yes("tumor_macro'+SpecimenTitle+'") class="form-control name_list"/>&nbsp;&nbsp;&nbsp;&nbsp;&nbsp;No<input type="radio" name="tumormacro['+SpecimenArray+']" value="no" onclick=no("tumor_macro'+SpecimenTitle+'") checked class="form-control name_list" /></div></div></td></tr>');
			$('#dynamic_field_specimen').append(tumor);
			$('#dynamic_field_specimen').append('<tr id="specimen'+SpecimenTitle+'"><td><div id="margin_macroSection'+SpecimenTitle+'"><div id="sleftT"><label>Margin(s)</label><input type="hidden" name="margin_count'+SpecimenArray+'[0]"></div><div id="sleftT">: Yes<input type="radio" name="marginmacro['+SpecimenArray+']" value="yes"  onclick=yes("margin_macro'+SpecimenTitle+'") class="form-control name_list"/>&nbsp;&nbsp;&nbsp;&nbsp;&nbsp;No<input type="radio" name="marginmacro['+SpecimenArray+']" value="no" onclick=no("margin_macro'+SpecimenTitle+'") checked class="form-control name_list" /></div></div></td></tr>');
			$('#dynamic_field_specimen').append(margin);
			$('#dynamic_field_specimen').append('<tr id="specimen'+SpecimenTitle+'"><td><div id="skin_macroSection'+SpecimenTitle+'"><div id="sleftT"><label>Skin Involvement</label></div><div id="sleftT">: Yes<input type="radio" name="skinmacro['+SpecimenArray+']" value="yes"  class="form-control name_list"/>&nbsp;&nbsp;&nbsp;&nbsp;&nbsp;No<input type="radio" name="skinmacro['+SpecimenArray+']" value="no" checked class="form-control name_list" /></div></div></td></tr>');
			$('#dynamic_field_specimen').append('<tr id="specimen'+SpecimenTitle+'"><td><br><label><b><u>Microscopy</b></u></label></td></tr>');
			$('#dynamic_field_specimen').append('<tr id="specimen'+SpecimenTitle+'"><td><div id="nuclear_gradeSection'+SpecimenTitle+'"><div id="sleftT"><label>DCIS Nuclear Grade</label></div><div id="sleftT">: Yes<input type="radio" name="nucleargrade['+SpecimenArray+']" value="yes"  onclick=yes("nuclear_grade'+SpecimenTitle+'") class="form-control name_list"/>&nbsp;&nbsp;&nbsp;&nbsp;&nbsp;No<input type="radio" name="nucleargrade['+SpecimenArray+']" value="no" onclick=no("nuclear_grade'+SpecimenTitle+'") checked class="form-control name_list" /></div></div></td></tr>');
			$('#dynamic_field_specimen').append(nuclearg);
			$('#dynamic_field_specimen').append('<tr id="specimen'+SpecimenTitle+'"><td><div id="dcis_patternSection'+SpecimenTitle+'"><div id="sleftT"><label>DCIS  Pattern(s)</label></div><div id="sleftT">: Yes<input type="radio" name="dcispattern['+SpecimenArray+']" value="yes"  onclick=yes("dcis_pattern'+SpecimenTitle+'") class="form-control name_list"/>&nbsp;&nbsp;&nbsp;&nbsp;&nbsp;No<input type="radio" name="dcispattern['+SpecimenArray+']" value="no" onclick=no("dcis_pattern'+SpecimenTitle+'") checked class="form-control name_list" /></div></div></td></tr>')
			$('#dynamic_field_specimen').append(pattern);
			$('#dynamic_field_specimen').append('<tr id="specimen'+SpecimenTitle+'"><td><div id="lymphoInvSection'+SpecimenTitle+'"><div id="sleftT"><label> Lymphovascular Invasion</label></div><div id="sleftT">: Yes<input type="radio" name="lymphoInv['+SpecimenArray+']" value="yes"  class="form-control name_list"/>&nbsp;&nbsp;&nbsp;&nbsp;&nbsp;No<input type="radio" name="lymphoInv['+SpecimenArray+']" value="no"  checked class="form-control name_list" /></div></div></td></tr>');
			$('#dynamic_field_specimen').append('<tr id="specimen'+SpecimenTitle+'"><td><div id="PagetDisSection'+SpecimenTitle+'"><div id="sleftT"><label> Paget\'s Disease</label></div><div id="sleftT">: Yes<input type="radio" name="PagetDis['+SpecimenArray+']" value="yes"  class="form-control name_list"/>&nbsp;&nbsp;&nbsp;&nbsp;&nbsp;No<input type="radio" name="PagetDis['+SpecimenArray+']" value="no"  checked class="form-control name_list" /></div></div></td></tr>');
			$('#dynamic_field_specimen').append('<tr id="specimen'+SpecimenTitle+'"><td><div id="skin_microSection'+SpecimenTitle+'"><div id="sleftT"><label> Skin Involment</label></div><div id="sleftT">: Yes<input type="radio" name="skinmicro['+SpecimenArray+']" value="yes"  class="form-control name_list"/>&nbsp;&nbsp;&nbsp;&nbsp;&nbsp;No<input type="radio" name="skinmicro['+SpecimenArray+']" value="no"  checked class="form-control name_list" /></div></div></td></tr>');
			$('#dynamic_field_specimen').append('<tr id="specimen'+SpecimenTitle+'"><td><div id="lymph_nodeSection'+SpecimenTitle+'"><div id="sleftT"><label> Regional Lymph Node(s)</label></div><div id="sleftT">: Yes<input type="radio" name="lymphnode['+SpecimenArray+']" value="yes"  onclick=yes("lymph_node'+SpecimenTitle+'") class="form-control name_list"/>&nbsp;&nbsp;&nbsp;&nbsp;&nbsp;No<input type="radio" name="lymphnode['+SpecimenArray+']" value="no"  onclick=no("lymph_node'+SpecimenTitle+') checked  class="form-control name_list" /></div></div></td></tr>');
			$('#dynamic_field_specimen').append('<tr id="specimen'+SpecimenTitle+'"><td><div id="lymph_node'+SpecimenTitle+'"><div id="sleft12">Total number of lymph nodes examined</div><div id="sright12">:&nbsp;<input type="text" name="lymphTotal['+SpecimenArray+']" size=4></div><div id="sleft12">Number of lymph nodes involved by tumour</div><div id="sright12">:&nbsp;<input type="text" name="lymphMalignat['+SpecimenArray+']" size=4></div></div></tr></td>'									);
			$('#dynamic_field_specimen').append('<tr id="specimen'+SpecimenTitle+'"><td><div id="tumor_microSection'+SpecimenTitle+'"><div id="sleftT"><label>Tumor(s)</label><input type="hidden" name="tumor_countMicro'+SpecimenArray+'[0]"></div><div id="sleftT">: Yes<input type="radio" name="tumormicro['+SpecimenArray+']" value="yes"  onclick=yes("tumor_micro'+SpecimenTitle+'") class="form-control name_list"/>&nbsp;&nbsp;&nbsp;&nbsp;&nbsp;No<input type="radio" name="tumormicro['+SpecimenArray+']" value="no" onclick=no("tumor_micro'+SpecimenTitle+'") checked class="form-control name_list" /></div></div></td></tr>');
			$('#dynamic_field_specimen').append(tumorMicro);
			$('#dynamic_field_specimen').append('<tr id="specimen'+SpecimenTitle+'"><td><div id="margin_microSection'+SpecimenTitle+'"><div id="sleftT"><label>Margin(s)</label><input type="hidden" name="margin_countMicro'+SpecimenArray+'[0]"></div><div id="sleftT">: Yes<input type="radio" name="marginmicro['+SpecimenArray+']" value="yes"  onclick=yes("margin_micro'+SpecimenTitle+'") class="form-control name_list"/>&nbsp;&nbsp;&nbsp;&nbsp;&nbsp;No<input type="radio" name="marginmicro['+SpecimenArray+']" value="no" onclick=no("margin_micro'+SpecimenTitle+'") checked class="form-control name_list" /></div></div></td></tr>');
			$('#dynamic_field_specimen').append(marginMicro);
			$('#dynamic_field_specimen').append('<tr id="specimen'+SpecimenTitle+'"><td><div id="immuno_microSection'+SpecimenTitle+'"><div id="sleftT"><label>Immunohistochemistry</label></div><div id="sleftT">: Yes<input type="radio" name="immuno['+SpecimenArray+']" value="yes"  onclick=yes("immunochisto'+SpecimenTitle+'") class="form-control name_list"/>&nbsp;&nbsp;&nbsp;&nbsp;&nbsp;No<input type="radio" name="immuno['+SpecimenArray+']" value="no" onclick=no("immunochisto'+SpecimenTitle+'") checked class="form-control name_list" /></div></div></td></tr>');
			$('#dynamic_field_specimen').append(immuno);

			var TumorTitleMacroA=1; var TumorTArrayMacroA=0;
			$('#add_tumorA'+SpecimenTitle+'').click(function(id){
				var section_id = $(this).attr("id"); section_id = section_id.replace('add_tumorA','');
				TumorTitleMacroA++; TumorTArrayMacroA++;
				var tumorA1='<div id="tumormacA'+TumorTitleMacroA+'"><tr id="tumormaA'+TumorTitleMacroA+'"><td><div id="sleft1">Type</div><div id="sright12">= <input type="text" name="tumortype'+SpecimenArray+'['+TumorTArrayMacroA+']" size=30></div><br><br>';
				var tumorA2='<div id="sleft1">Size</div><div id="sright12">= <input type="text" name="tumorsize'+SpecimenArray+'['+TumorTArrayMacroA+']" size=30></div><br><br></td></tr></div>';
				var tumorA=tumorA1.concat(tumorA2);
				$('#dynamic_field_tumor'+section_id+'').append('<div id="tumormacroASection'+TumorTitleMacroA+'"><tr id="tumormaA'+TumorTitleMacroA+'"><td><div id="sleft12"><label><b>Tumor '+TumorTitleMacroA+'</b></label><input type="hidden" name="tumor_count'+SpecimenArray+'['+TumorTArrayMacroA+']"></div><div id="sright12"><button type="button" name="remove" id="'+TumorTitleMacroA+'"  style="float: right" class="btn btn-danger btn_removeTumorMarcoA" >X</button></div><br><br><td></tr></div>');
				$('#dynamic_field_tumor'+section_id+'').append(tumorA);
				$('#dynamic_field_tumor'+section_id+'').append('<tr id="tumormaA'+TumorTitleMacroA+'"><td></td></tr>');
			});
			$(document).on('click', '.btn_removeTumorMarcoA', function(){
				var button_id = $(this).attr("id"); 
				TumorTitleMacroA--; TumorTArrayMacroA--;
				var element = document.getElementById('tumormacroASection'+button_id+'');element.parentNode.removeChild(element);
				var element = document.getElementById('tumormacA'+button_id+'');element.parentNode.removeChild(element);
				$('#tumormaA'+button_id+'').remove();
			});
	
			var TumorTitleMicroA=1; var TumorTArrayMicroA=0;
			$('#add_tumorMicroA'+SpecimenTitle+'').click(function(id){
				var section_id = $(this).attr("id"); section_id = section_id.replace('add_tumorMicroA','');
				TumorTitleMicroA++; TumorTArrayMicroA++;
				var tumorMicroA1='<div id="tumormicA'+TumorTitleMicroA+'"><tr id="tumormiA'+TumorTitleMicroA+'"><td><div id="sleft1">Type</div><div id="sright12">= <input type="text" name="tumortypeMicro'+SpecimenArray+'['+TumorTArrayMicroA+']" size=30></div><br><br>';
				var tumorMicroA2='<div id="sleft1">Size</div><div id="sright12">= <input type="text" name="tumorsizeMicro'+SpecimenArray+'['+TumorTArrayMicroA+']" size=30></div><br><br></td></tr></div>';
				var tumorMicroA=tumorMicroA1.concat(tumorMicroA2);
				$('#dynamic_field_tumorMicro'+section_id+'').append('<div id="tumormicroASection'+TumorTitleMicroA+'"><tr id="tumormiA'+TumorTitleMicroA+'"><td><div id="sleft12"><label><b>Tumor '+TumorTitleMicroA+'</b></label><input type="hidden" name="tumor_countMicro'+SpecimenArray+'['+TumorTArrayMicroA+']"></div><div id="sright12"><button type="button" name="remove" id="'+TumorTitleMicroA+'"  style="float: right" class="btn btn-danger btn_removeTumorMircoA" >X</button></div><br><br><td></tr></div>');
				$('#dynamic_field_tumorMicro'+section_id+'').append(tumorMicroA);
				$('#dynamic_field_tumorMicro'+section_id+'').append('<tr id="tumormiA'+TumorTitleMicroA+'"><td></td></tr>');
			});
			$(document).on('click', '.btn_removeTumorMircoA', function(){
				var button_id = $(this).attr("id"); 
				TumorTitleMicroA--; TumorTArrayMicroA--;
				var element = document.getElementById('tumormicroASection'+button_id+'');element.parentNode.removeChild(element);
				var element = document.getElementById('tumormicA'+button_id+'');element.parentNode.removeChild(element);
				$('#tumormiA'+button_id+'').remove();
			});
	
			var MarginTitleMacroA=1; var MarginArrayMacroA=0;
			$('#add_marginA'+SpecimenTitle+'').click(function(id){
				var section_idMargin = $(this).attr("id"); section_idMargin = section_idMargin.replace('add_marginA','');
				MarginTitleMacroA++; MarginArrayMacroA++;
				var marginA1='<div id="marginmacroA'+MarginTitleMacroA+'"><tr id="marginA'+MarginTitleMacroA+'"><td><div id="sleft1">Type</div><div id="sright12">= <input type="text" name="margintype'+SpecimenArray+'['+MarginArrayMacroA+']" size=30></div><br><br>';
				var marginA2='<div id="sleft1">Anterior</div><div id="sright1">= <input type="text" name="marginanterior'+SpecimenArray+'['+MarginArrayMacroA+']" size=12></div><div id="sleft1">Deep</div><div id="sright1">= <input type="text" name="margindeep'+SpecimenArray+'['+MarginArrayMacroA+']" size=12></div>';
				var marginA3='<div id="sleft1">Superior</div><div id="sright1">= <input type="text" name="marginsuperior'+SpecimenArray+'['+MarginArrayMacroA+']" size=12></div><div id="sleft1">Inferior</div><div id="sright1">= <input type="text" name="margininferior'+SpecimenArray+'['+MarginArrayMacroA+']" size=12></div>';
				var marginA4='<div id="sleft1">Medial</div><div id="sright1">= <input type="text" name="marginmedial'+SpecimenArray+'['+MarginArrayMacroA+']" size=12></div><div id="sleft1">Lateral</div><div id="sright1">= <input type="text" name="marginlateral'+SpecimenArray+'['+MarginArrayMacroA+']" size=12></div>';
				var marginA5='<div id="sleft1">Posterior</div><div id="sright1">= <input type="text" name="marginposterior'+SpecimenArray+'['+MarginArrayMacroA+']" size=12></div><div id="sleft1">Superficial</div><div id="sright1">= <input type="text" name="marginsuperficial'+SpecimenArray+'['+MarginArrayMacroA+']" size=12></div>';
				var marginA6='<div id="sleft1">Peripheral</div><div id="sright1">= <input type="text" name="marginperipheral'+SpecimenArray+'['+MarginArrayMacroA+']" size=12></div><div id="sleft1">Axis</div><div id="sright1">= <input type="text" name="marginaxis'+SpecimenArray+'['+MarginArrayMacroA+']" size=12></div>';
				var marginA7='<div id="sleft1">Other (specify margin)</div><div id="sright12">= <input type="text" name="marginother'+SpecimenArray+'['+MarginArrayMacroA+']" size=74></div></tr></td></div>';
				var marginA=marginA1.concat(marginA2,marginA3,marginA4,marginA5,marginA6,marginA7);					
				$('#dynamic_field_margin'+section_idMargin+'').append('<div id="marginmacroASection'+MarginTitleMacroA+'"><tr id="marginA'+MarginTitleMacroA+'"><td><div id="sleft12"><label><b>Margin '+MarginTitleMacroA+'</b></label><input type="hidden" name="margin_count'+SpecimenArray+'['+MarginArrayMacroA+']"></div><div id="sright12"><button type="button" name="remove" id="'+MarginTitleMacroA+'"  style="float: right" class="btn btn-danger btn_removeMarginMacroA" >X</button></div><br><br><td></tr></div>');
				$('#dynamic_field_margin'+section_idMargin+'').append(marginA);
				$('#dynamic_field_margin'+section_idMargin+'').append('<tr id="marginA'+MarginTitleMacroA+'"><td></td></tr>');
			});	
			$(document).on('click', '.btn_removeMarginMacroA', function(){
				var button_id = $(this).attr("id"); 
				MarginTitleMacroA--;  MarginArrayMacroA--;
				var element = document.getElementById('marginmacroASection'+button_id+'');element.parentNode.removeChild(element);
				var element = document.getElementById('marginmacroA'+button_id+'');element.parentNode.removeChild(element);
				$('#marginA'+button_id+'').remove();	
			});		
	
			var MarginTitleMicroA=1; var MarginArrayMicroA=0;
			$('#add_marginMicroA'+SpecimenTitle+'').click(function(id){
				var section_idMargin = $(this).attr("id"); section_idMargin = section_idMargin.replace('add_marginMicroA','');
				MarginTitleMicroA++; MarginArrayMicroA++;
				var marginMicroA1='<div id="marginmicA'+MarginTitleMicroA+'"><tr id="marginMiA'+MarginTitleMicroA+'"><td><div id="sleft1">Type</div><div id="sright12">= <input type="text" name="margintypeMicro'+SpecimenArray+'['+MarginArrayMicroA+']" size=30></div><br><br>';
				var marginMicroA2='<div id="sleft1">Anterior</div><div id="sright1">= <input type="text" name="marginanteriorMicro'+SpecimenArray+'['+MarginArrayMicroA+']" size=12></div><div id="sleft1">Deep</div><div id="sright1">= <input type="text" name="margindeepMicro'+SpecimenArray+'['+MarginArrayMicroA+']" size=12></div>';
				var marginMicroA3='<div id="sleft1">Superior</div><div id="sright1">= <input type="text" name="marginsuperiorMicro'+SpecimenArray+'['+MarginArrayMicroA+']" size=12></div><div id="sleft1">Inferior</div><div id="sright1">= <input type="text" name="margininferiorMicro'+SpecimenArray+'['+MarginArrayMicroA+']" size=12></div>';
				var marginMicroA4='<div id="sleft1">Medial</div><div id="sright1">= <input type="text" name="marginmedialMicro'+SpecimenArray+'['+MarginArrayMicroA+']" size=12></div><div id="sleft1">Lateral</div><div id="sright1">= <input type="text" name="marginlateralMicro'+SpecimenArray+'['+MarginArrayMicroA+']" size=12></div>';
				var marginMicroA5='<div id="sleft1">Posterior</div><div id="sright1">= <input type="text" name="marginposteriorMicro'+SpecimenArray+'['+MarginArrayMicroA+']" size=12></div><div id="sleft1">Superficial</div><div id="sright1">= <input type="text" name="marginsuperficialMicro'+SpecimenArray+'['+MarginArrayMicroA+']" size=12></div>';
				var marginMicroA6='<div id="sleft1">Peripheral</div><div id="sright1">= <input type="text" name="marginperipheralMicro'+SpecimenArray+'['+MarginArrayMicroA+']" size=12></div><div id="sleft1">Axis</div><div id="sright1">= <input type="text" name="marginaxisMicro'+SpecimenArray+'['+MarginArrayMicroA+']" size=12></div>';
				var marginMicroA7='<div id="sleft1">Other (specify margin)</div><div id="sright12">= <input type="text" name="marginotherMicro'+SpecimenArray+'['+MarginArrayMicroA+']" size=74></div></tr></td></div>';
				var marginMicroA=marginMicroA1.concat(marginMicroA2,marginMicroA3,marginMicroA4,marginMicroA5,marginMicroA6,marginMicroA7);					
				$('#dynamic_field_marginMicro'+section_idMargin+'').append('<div id="marginmicASection'+MarginTitleMicroA+'"><tr id="marginMiA'+MarginTitleMicroA+'"><td><div id="sleft12"><label><b>Margin '+MarginTitleMicroA+'</b></label><input type="hidden" name="margin_countMicro'+SpecimenArray+'['+MarginArrayMicroA+']"></div><div id="sright12"><button type="button" name="remove" id="'+MarginTitleMicroA+'"  style="float: right" class="btn btn-danger btn_removeMarginMicroA" >X</button></div><br><br><td></tr></div>');
				$('#dynamic_field_marginMicro'+section_idMargin+'').append(marginMicroA);
				$('#dynamic_field_marginMicro'+section_idMargin+'').append('<tr id="marginMiA'+MarginTitleMicroA+'"><td></td></tr>');
			});
			$(document).on('click', '.btn_removeMarginMicroA', function(){
				var button_id = $(this).attr("id"); 
				MarginTitleMicroA--;  MarginArrayMicroA--;
				var element = document.getElementById('marginmicASection'+button_id+'');element.parentNode.removeChild(element);
				var element = document.getElementById('marginmicA'+button_id+'');element.parentNode.removeChild(element);
				$('#marginMiA'+button_id+'').remove();	
			});		
		}else{
			alert("You\'ve reached maximum number of specimen.");
		}	
	});
	$(document).on('click', '.btn_removeSpecimen', function(){
		var section_id = $(this).attr("id");
		var section_id = $(this).attr("id"); section_id = section_id.replace('removespecimen','');		
		SpecimenTitle--; SpecimenArray--;
		var element = document.getElementById('typeprocedureSection'+section_id+'');element.parentNode.removeChild(element);var element = document.getElementById('typeprocedure'+section_id+'');element.parentNode.removeChild(element);
		var element = document.getElementById('lateralitySection'+section_id+'');element.parentNode.removeChild(element);var element = document.getElementById('laterality'+section_id+'');element.parentNode.removeChild(element);
		var element = document.getElementById('histotypeSection'+section_id+'');element.parentNode.removeChild(element);var element = document.getElementById('histotype'+section_id+'');element.parentNode.removeChild(element);
		var element = document.getElementById('histogradeSection'+section_id+'');element.parentNode.removeChild(element);var element = document.getElementById('histograde'+section_id+'');element.parentNode.removeChild(element);
		var element = document.getElementById('tumor_macroSection'+section_id+'');element.parentNode.removeChild(element);var element = document.getElementById('tumor_macro'+section_id+'');element.parentNode.removeChild(element);
		var element = document.getElementById('margin_macroSection'+section_id+'');element.parentNode.removeChild(element);var element = document.getElementById('margin_macro'+section_id+'');element.parentNode.removeChild(element);
		var element = document.getElementById('skin_macroSection'+section_id+'');element.parentNode.removeChild(element);
		var element = document.getElementById('nuclear_gradeSection'+section_id+'');element.parentNode.removeChild(element);var element = document.getElementById('nuclear_grade'+section_id+'');element.parentNode.removeChild(element);
		var element = document.getElementById('dcis_patternSection'+section_id+'');element.parentNode.removeChild(element);var element = document.getElementById('dcis_pattern'+section_id+'');element.parentNode.removeChild(element);
		var element = document.getElementById('lymphoInvSection'+section_id+'');element.parentNode.removeChild(element);
		var element = document.getElementById('PagetDisSection'+section_id+'');element.parentNode.removeChild(element);
		var element = document.getElementById('skin_microSection'+section_id+'');element.parentNode.removeChild(element);
		var element = document.getElementById('lymph_nodeSection'+section_id+'');element.parentNode.removeChild(element);var element = document.getElementById('lymph_node'+section_id+'');element.parentNode.removeChild(element);
		var element = document.getElementById('tumor_microSection'+section_id+'');element.parentNode.removeChild(element);var element = document.getElementById('tumor_micro'+section_id+'');element.parentNode.removeChild(element);
		var element = document.getElementById('margin_microSection'+section_id+'');element.parentNode.removeChild(element);var element = document.getElementById('margin_micro'+section_id+'');element.parentNode.removeChild(element); 
		var element = document.getElementById('immuno_microSection'+section_id+'');element.parentNode.removeChild(element);var element = document.getElementById('immunochisto'+section_id+'');element.parentNode.removeChild(element); 
		for(var r=0;r<31;r++){
			$('#specimen'+section_id+'').remove();	
		}
	});
	$('#add_margin').click(function(){
		MarginTitleMacro = MarginMacroTittleShow;   //
		MarginArrayMacro = MarginMacroTittleShow-1; //
		MarginTitleMacro++; MarginArrayMacro++;
		var margin1='<div id="marginmacro'+MarginTitleMacro+'"><tr id="margin'+MarginTitleMacro+'"><td><div id="sleft1">Type</div><div id="sright12">= <input type="text" name="margintype0['+MarginArrayMacro+']" size=30></div><br><br>';
		var margin2='<div id="sleft1">Anterior</div><div id="sright1">= <input type="text" name="marginanterior0['+MarginArrayMacro+']" size=12></div><div id="sleft1">Deep</div><div id="sright1">= <input type="text" name="margindeep0['+MarginArrayMacro+']" size=12></div>';
		var margin3='<div id="sleft1">Superior</div><div id="sright1">= <input type="text" name="marginsuperior0['+MarginArrayMacro+']" size=12></div><div id="sleft1">Inferior</div><div id="sright1">= <input type="text" name="margininferior0['+MarginArrayMacro+']" size=12></div>';
		var margin4='<div id="sleft1">Medial</div><div id="sright1">= <input type="text" name="marginmedial0['+MarginArrayMacro+']" size=12></div><div id="sleft1">Lateral</div><div id="sright1">= <input type="text" name="marginlateral0['+MarginArrayMacro+']" size=12></div>';
		var margin5='<div id="sleft1">Posterior</div><div id="sright1">= <input type="text" name="marginposterior0['+MarginArrayMacro+']" size=12></div><div id="sleft1">Superficial</div><div id="sright1">= <input type="text" name="marginsuperficial0['+MarginArrayMacro+']" size=12></div>';
		var margin6='<div id="sleft1">Peripheral</div><div id="sright1">= <input type="text" name="marginperipheral0['+MarginArrayMacro+']" size=12></div><div id="sleft1">Axis</div><div id="sright1">= <input type="text" name="marginaxis0['+MarginArrayMacro+']" size=12></div>';
		var margin7='<div id="sleft1">Other (specify margin)</div><div id="sright12">= <input type="text" name="marginother0['+MarginArrayMacro+']" size=74></div></td></tr></div>';
		var margin=margin1.concat(margin2,margin3,margin4,margin5,margin6,margin7);

	    $('#dynamic_field_margin').append('<div id="marginSection'+MarginTitleMacro+'"><br><tr id="margin'+MarginTitleMacro+'"><td><div id="sleft12"><label><b>Margin '+MarginTitleMacro+'</b></label><input type="hidden" name="margin_count0['+MarginArrayMacro+']"></div><div id="sright12"><button type="button" name="remove" id="'+MarginTitleMacro+'"  style="float: right" class="btn btn-danger btn_removeMarginMacro" >X</button></div><td></tr><br><br></div>');
		$('#dynamic_field_margin').append(margin);
		$('#dynamic_field_margin').append('<tr id="margin'+MarginTitleMacro+'"><td></td></tr>');
		MarginMacroTittleShow=MarginTitleMacro; //
	});	
	$(document).on('click', '.btn_removeMarginMacro', function(){
		var button_id = $(this).attr("id"); 
		MarginTitleMacro = MarginMacroTittleShow;   //
		MarginArrayMacro = MarginMacroTittleShow-1; //
		MarginTitleMacro--;  MarginArrayMacro--;
		var element = document.getElementById('marginSection'+button_id+'');element.parentNode.removeChild(element);
		var element = document.getElementById('marginmacro'+button_id+'');element.parentNode.removeChild(element);
		$('#margin'+button_id+'').remove();	
		MarginMacroTittleShow=MarginTitleMacro; //
	
	});		
	$('#add_marginMicro').click(function(){
		MarginTitleMicro = MarginMicroTittleShow;   //
		MarginArrayMicro = MarginMicroTittleShow-1; //
		MarginTitleMicro++;	MarginArrayMicro++;
		var margin1='<div id="marginmicro'+MarginTitleMicro+'"><tr id="marginMicro'+MarginTitleMicro+'"><td><div id="sleft1">Type</div><div id="sright12">= <input type="text" name="margintypeMicro0['+MarginArrayMicro+']" size=30></div><br><br>';
		var margin2='<div id="sleft1">Anterior</div><div id="sright1">= <input type="text" name="marginanteriorMicro0['+MarginArrayMicro+']" size=12></div><div id="sleft1">Deep</div><div id="sright1">= <input type="text" name="margindeepMicro0['+MarginArrayMicro+']" size=12></div>';
		var margin3='<div id="sleft1">Superior</div><div id="sright1">= <input type="text" name="marginsuperiorMicro0['+MarginArrayMicro+']" size=12></div><div id="sleft1">Inferior</div><div id="sright1">= <input type="text" name="margininferiorMicro0['+MarginArrayMicro+']" size=12></div>';
		var margin4='<div id="sleft1">Medial</div><div id="sright1">= <input type="text" name="marginmedialMicro0['+MarginArrayMicro+']" size=12></div><div id="sleft1">Lateral</div><div id="sright1">= <input type="text" name="marginlateralMicro0['+MarginArrayMicro+']" size=12></div>';
		var margin5='<div id="sleft1">Posterior</div><div id="sright1">= <input type="text" name="marginposteriorMicro0['+MarginArrayMicro+']" size=12></div><div id="sleft1">Superficial</div><div id="sright1">= <input type="text" name="marginsuperficialMicro0['+MarginArrayMicro+']" size=12></div>';
		var margin6='<div id="sleft1">Peripheral</div><div id="sright1">= <input type="text" name="marginperipheralMicro0['+MarginArrayMicro+']" size=12></div><div id="sleft1">Axis</div><div id="sright1">= <input type="text" name="marginaxisMicro0['+MarginArrayMicro+']" size=12></div>';
		var margin7='<div id="sleft1">Other (specify margin)</div><div id="sright12">= <input type="text" name="marginotherMicro0['+MarginArrayMicro+']" size=74></div></td></tr></div>';
		var margin=margin1.concat(margin2,margin3,margin4,margin5,margin6,margin7);

	    $('#dynamic_field_marginMicro').append('<div id="marginmicroSection'+MarginTitleMicro+'"><br><tr id="marginMicro'+MarginTitleMicro+'"><td><div id="sleft12"><label><b>Margin '+MarginTitleMicro+'</b><input type="hidden" name="margin_countMicro0['+MarginArrayMicro+']"></label></div><div id="sright12"><button type="button" name="remove" id="'+MarginTitleMicro+'"  style="float: right" class="btn btn-danger btn_removeMarginMicro" >X</button></div><td></tr><br><br></div>');
		$('#dynamic_field_marginMicro').append(margin);
		$('#dynamic_field_marginMicro').append('<tr id="marginMicro'+MarginTitleMicro+'"><td></td></tr>');
		MarginMicroTittleShow=MarginTitleMicro; //

	});
	$(document).on('click', '.btn_removeMarginMicro', function(){
		var button_id = $(this).attr("id"); 
		MarginTitleMicro = MarginMicroTittleShow;   //
		MarginArrayMicro = MarginMicroTittleShow-1; //
		MarginTitleMicro--;	MarginArrayMicro--;
		var element = document.getElementById('marginmicroSection'+button_id+'');element.parentNode.removeChild(element);
		var element = document.getElementById('marginmicro'+button_id+'');element.parentNode.removeChild(element);
		$('#marginMicro'+button_id+'').remove();
		MarginMicroTittleShow=MarginTitleMicro; //
	});
	$('#add_tumor').click(function(){
		TumorTitleMacro = TumorMacroTittleShow;   //
		TumorTArrayMacro = TumorMacroTittleShow-1; //
		TumorTitleMacro++; TumorTArrayMacro++;
		var tumor1='<div id="tumormacro'+TumorTitleMacro+'"><tr id="tumorma'+TumorTitleMacro+'"><td><div id="sleft1">Type</div><div id="sright12">= <input type="text" name="tumortype0['+TumorTArrayMacro+']" size=30></div><br><br>';
		var tumor2='<div id="sleft1">Size</div><div id="sright12">= <input type="text" name="tumorsize0['+TumorTArrayMacro+']" size=30></div><br><br></td></tr></div>';
		var tumor=tumor1.concat(tumor2);
		$('#dynamic_field_tumor').append('<div id="tumormacroSection'+TumorTitleMacro+'"><tr id="tumorma'+TumorTitleMacro+'"><td><div id="sleft12"><label><b>Tumor '+TumorTitleMacro+'</b><input type="hidden" name="tumor_count0['+TumorTArrayMacro+']"></label></div><div id="sright12"><button type="button" name="remove" id="'+TumorTitleMacro+'"  style="float: right" class="btn btn-danger btn_removeTumorMarco" >X</button></div><br><br><td></tr></div>');
		$('#dynamic_field_tumor').append(tumor);
		$('#dynamic_field_tumor').append('<tr id="tumorma'+TumorTitleMacro+'"><td></td></tr>');
		TumorMacroTittleShow=TumorTitleMacro; //
	});
	$(document).on('click', '.btn_removeTumorMarco', function(){
		var button_id = $(this).attr("id"); 
		TumorTitleMacro = TumorMacroTittleShow; //
		TumorTArrayMacro = TumorMacroTittleShow-1; //
		TumorTitleMacro--; TumorTArrayMacro--;
		var element = document.getElementById('tumormacroSection'+button_id+'');element.parentNode.removeChild(element);
		var element = document.getElementById('tumormacro'+button_id+'');element.parentNode.removeChild(element);
		$('#tumorma'+button_id+'').remove();
		$('#tumorma'+button_id+'').remove();
		TumorMacroTittleShow=TumorTitleMacro; //
	});
	$('#add_tumorMicro').click(function(){
		TumorTitleMicro=TumorMicroTittleShow;
		TumorTArrayMicro = TumorMicroTittleShow-1; //
		TumorTitleMicro++; TumorTArrayMicro++;
		var tumor1='<div id="tumormicro'+TumorTitleMicro+'"><tr id="tumormi'+TumorTitleMicro+'"><td><div id="sleft1">Type</div><div id="sright12">= <input type="text" name="tumortypeMicro0['+TumorTArrayMicro+']" size=30></div><br><br>';
		var tumor2='<div id="sleft1">Size</div><div id="sright12">= <input type="text" name="tumorsizeMicro0['+TumorTArrayMicro+']" size=30></div><br><br></td></tr></div>';
		var tumor=tumor1.concat(tumor2);
		$('#dynamic_field_tumorMicro').append('<div id="tumormicroSection'+TumorTitleMicro+'"><tr id="tumormi'+TumorTitleMicro+'"><td><div id="sleft12"><label><b>Tumor '+TumorTitleMicro+'</b><input type="hidden" name="tumor_countMicro0['+TumorTArrayMicro+']"></label></div><div id="sright12"><button type="button" name="remove" id="'+TumorTitleMicro+'"  style="float: right" class="btn btn-danger btn_removeTumorMirco" >X</button></div><br><br><td></tr></div>');
		$('#dynamic_field_tumorMicro').append(tumor);
		$('#dynamic_field_tumorMicro').append('<tr id="tumormi'+TumorTitleMicro+'"><td></td></tr>');
		TumorMicroTittleShow=TumorTitleMicro; //
	});
	$(document).on('click', '.btn_removeTumorMirco', function(){
		var button_id = $(this).attr("id"); 
		TumorTitleMicro=TumorMicroTittleShow;
		TumorTArrayMicro = TumorMicroTittleShow-1; //
		TumorTitleMicro--; TumorTArrayMicro--;
		var element = document.getElementById('tumormicroSection'+button_id+'');element.parentNode.removeChild(element);
		var element = document.getElementById('tumormicro'+button_id+'');element.parentNode.removeChild(element);$('#tumorma'+button_id+'').remove();
		$('#tumormi'+button_id+'').remove();
		TumorMicroTittleShow=TumorTitleMicro;
	});
	

	var temp="<?php echo $report;?>";
	$('#submit').click(function(){	
		$.ajax({
			//url:"PathologyReporting_Upadte.php?varname="+<?php echo $id; ?>,
			url:"PathologyReporting_Update.php?varname="+"<?php echo $passValue; ?>",
			method:"POST",
			data:$('#add_specimen').serialize(),
			success:function(data)
			{
				alert(data);
				//location.reload();
				//$('#add_name')[0].reset();
				//$.ajax({
				//url:"BIRADS_insert_ultrasound.php?varname="+<?php echo $report ?>,
				//method:"POST",
				//data:$('#add_name2').serialize(),
				//success:function(data)
				//{
					//alert(data);
					//$('#add_name2')[0].reset();
					//window.location.href = "BIRADS_report_preview.php?varname="+<?php echo $report ?>;
					//window.open('BIRADS_report_preview.php', '_blank');
					
					
				//}
			
				//});
		
			}
		});	
		
		
		
	});
});
</script>
